# Supplementary material for: Genome Comparison Reveals Inversions and Alternative Evolutionary History of Nutritional Endosymbionts in Planthoppers (Hemiptera: Fulgoromorpha)
Source: Genome Biol Evol. 2023 Jul 1;15(7):evad120. doi: 10.1093/gbe/evad120 (PMC10333215; doi:10.1093/gbe/evad120)
Supplement: evad120_Supplementary_Data [file evad120_supplementary_data.zip]

Archive with 2 entries (2 files):
- Supporting Information_Figures S1-2 .docx
- Supporting Information_Tables S1-5.xlsx
