# Supplementary material for: Genome Comparison Reveals Inversions and Alternative Evolutionary History of Nutritional Endosymbionts in Planthoppers (Hemiptera: Fulgoromorpha)
Source: Genome Biol Evol. 2023 Jul 1;15(7):evad120. doi: 10.1093/gbe/evad120 (PMC10333215; doi:10.1093/gbe/evad120)
Supplement: evad120_Supplementary_Data [file evad120_supplementary_data.zip › Supporting Information_Tables S1-5.xlsx]

## Sheet: Table S1
Table S1. Reference genomes for host phylogeny and symbiont genome comparison
Superfamily	Family	Species	Taxonomy abbreviation from the literature	Accession number for mitochondrial genomes	Reference for mitochondrial genomes	Accession number for Sulcia	Reference for Sulcia	Accession number for betasymbionts	Reference for betasymbiont
Fulgoroidea	Cixiidae	Oliarus cf. filicicola HI01081		MZ748293	Unpublished
		Oliarus filicicola	OLIH			CP028359	Bennett and Mao (2018)	CP028360	Bennett and Mao (2018)
	Fulgoridae	Pyrops lathburii	PYRLAN	ON209296	This study	CP094964	This study	CP094967	This study
		Pyrops clavatus	PYRCLA	ON209295	This study	CP094963	This study	CP094966	This study
		Pyrops viridirostris	PYRVIR	ON209297	This study	CP094965	This study	CP094968	This study
	Dictyopharidae	Callodictya krueperi	CALKRU	NA	Unpublished	CP069645	Michalik et al. (2021)	CP071411	Michalik et al. (2021)
		Ranissus scytha	RANSCY	NA	Unpublished	CP069424	Michalik et al. (2021)	CP071412	Michalik et al. (2021)
		Dictyophara multireticulata	DICMUL	NA	Unpublished	CP069423	Michalik et al. (2021)	CP071410	Michalik et al. (2021)
Cicadoidea	Cicadidae	Meimuna opalifera	MEIOPA	MG737726	Łukasik et al. (2019); Matsuura et al. (2018)	CP029027	Matsuura et al. (2018)
		Meimuna oshimensis	MEIOSH	MG737727	Łukasik et al. (2019); Matsuura et al. (2018)	CP029028	Matsuura et al. (2018)
		Meimuna kuroiwae	MEIKUR	MG737725	Łukasik et al. (2019); Matsuura et al. (2018)	CP029026	Matsuura et al. (2018)
		Meimuna iwasakii	MEIIWA	MG737724	Łukasik et al. (2019); Matsuura et al. (2018)	CP029025	Matsuura et al. (2018)
		Terpnosia vacua	TERVAC	MG737733	Łukasik et al. (2019); Matsuura et al. (2018)	CP029024	Matsuura et al. (2018)
		Euterpnosia chibensis	EUTCHI	MG737719	Łukasik et al. (2019); Matsuura et al. (2018)	CP029011	Matsuura et al. (2018)
		Terpnosia nigricosta	TERNIG	MG737732	Łukasik et al. (2019); Matsuura et al. (2018)	CP029023	Matsuura et al. (2018)
		Tanna japonensis	TANJAP	MG737731	Łukasik et al. (2019); Matsuura et al. (2018)	CP029018	Matsuura et al. (2018)
		Graptopsaltria nigrofuscata	GRANIG	MG737721	Łukasik et al. (2019); Matsuura et al. (2018)	CP029013	Matsuura et al. (2018)
		Graptopsaltria bimaculata	GRABIM	MG737720	Łukasik et al. (2019); Matsuura et al. (2018)	CP029012	Matsuura et al. (2018)
		Hyalessa maculaticollis	HYAMAC	MG737722	Łukasik et al. (2019); Matsuura et al. (2018)	CP029014	Matsuura et al. (2018)
		Diceroprocta semicincta	DSEM	KM000131	Van Leuven et al. (2014)	CP001605	McCutcheon et al. (2009)
		Platypleura kaempferi	PLAKAE	MG737730	Łukasik et al. (2019); Matsuura et al. (2018)	CP029019	Matsuura et al. (2018)
		Auritibicen bihamatus	AURBIH	MG737715	Łukasik et al. (2019); Matsuura et al. (2018)	CP029020	Matsuura et al. (2018)
		Auritibicen japonicus	AURJAP	MG737716	Łukasik et al. (2019); Matsuura et al. (2018)	CP029021	Matsuura et al. (2018)
		Cryptotympana facialis	CRYFAC	MG737718	Łukasik et al. (2019); Matsuura et al. (2018)	CP029010	Matsuura et al. (2018)
		Cryptotympana atrata	CRYATR	MG737717	Łukasik et al. (2019); Matsuura et al. (2018)	CP029009	Matsuura et al. (2018)
		Muda kuroiwae	MUDKUR	MG737729	Łukasik et al. (2019); Matsuura et al. (2018)	CP029017	Matsuura et al. (2018)
		Magicicada tredecim	MAGTRE	KM000130	Van Leuven et al. (2014)	CP010828	Campbell et al. (2015)
		Kosemia yezoensis	KOSYEZ	MG737723	Łukasik et al. (2019); Matsuura et al. (2018)	CP029015	Matsuura et al. (2018)
		Mogannia minuta	MOGMIN	MG737728	Łukasik et al. (2019); Matsuura et al. (2018)	CP029016	Matsuura et al. (2018)
		Vagitanus terminalis	VAGTER	MG737734	Łukasik et al. (2019); Matsuura et al. (2018)	CP029022	Matsuura et al. (2018)
		Tettigades undata	TETUND	MG737792	Łukasik et al. (2019); Matsuura et al. (2018)	CP007234	Van Leuven et al. (2014)
Cercopoidea	Clastopteridae	Clastoptera arizonana	CARI			CP002163	McCutcheon and Moran (2010)	CP002161	McCutcheon and Moran (2010)
	Aphrophoridae	Philaenus spumarius	PSPU	NC_005944	Stewart and Beckenbach (2005)	AP013293	Koga and Moran (2014)
Membracoidea	Cicadellidae	Macrosteles quadrilineatus	ALF	NC_034781	Mao et al. (2017)	CP006060	Bennett and Moran (2013)	CP006059	Bennett and Moran (2013)
		Macrosteles sp. nr. severini	MSEV			CP060020	Waneka et al. (2021)	CP060019	Waneka et al. (2021)
		Macrosteles quadripunctulatus	PUNC			CP013212	Bennett et al. (2016)	CP006059	Bennett et al. (2016)
		Nephotettix cincticeps	NC	NC_026977	Unpublished	CP016223	Unpublished
		Dalbulus maidis	ML			CP010105	Chang et al. (2015)
		Draeculacephala minerva	DMIN			CP001981	Woyke et al. (2010)
		Graphocephala atropunctata	BGSS			CP008986	Bennett et al. (2014)
		Homalodisca vitripennis	GWSS	NC_006899	Unpublished	CP000770	McCutcheon and Moran (2007)
	Membracidae	Entylia carinata	ENCA	NC_033539	Mao et al. (2016)	CP021172	Mao et al. (2017)	CP021173	Mao et al. (2017)
References
Bennett, G.M., Abbà, S., Kube, M., and Marzachì, C. (2016) Complete Genome Sequences of the Obligate Symbionts “ Candidatus Sulcia muelleri” and “ Ca. Nasuia deltocephalinicola” from the Pestiferous Leafhopper Macrosteles quadripunctulatus (Hemiptera: Cicadellidae). Genome Announc 4: e01604-15.
Bennett, G.M. and Mao, M. (2018) Comparative genomics of a quadripartite symbiosis in a planthopper host reveals the origins and rearranged nutritional responsibilities of anciently diverged bacterial lineages. Environ Microbiol 20: 4461–4472.
Bennett, G.M., McCutcheon, J.P., MacDonald, B.R., Romanovicz, D., and Moran, N.A. (2014) Differential Genome Evolution Between Companion Symbionts in an Insect-Bacterial Symbiosis. mBio 5:.
Bennett, G.M. and Moran, N.A. (2013) Small, Smaller, Smallest: The Origins and Evolution of Ancient Dual Symbioses in a Phloem-Feeding Insect. Genome Biol Evol 5: 1675–1688.
Campbell, M.A., Van Leuven, J.T., Meister, R.C., Carey, K.M., Simon, C., and McCutcheon, J.P. (2015) Genome expansion via lineage splitting and genome reduction in the cicada endosymbiont Hodgkinia. Proc Natl Acad Sci 112: 10192–10199.
Chang, H.-H., Cho, S.-T., Canale, M.C., Mugford, S.T., Lopes, J.R.S., Hogenhout, S.A., and Kuo, C.-H. (2015) Complete Genome Sequence of “Candidatus Sulcia muelleri” ML, an Obligate Nutritional Symbiont of Maize Leafhopper ( Dalbulus maidis ). Genome Announc 3: e01483-14.
Koga, R. and Moran, N.A. (2014) Swapping symbionts in spittlebugs: evolutionary replacement of a reduced genome symbiont. ISME J 8: 1237–1246.
Łukasik, P., Chong, R.A., Nazario, K., Matsuura, Y., Bublitz, D.A.C., Campbell, M.A., et al. (2019) One Hundred Mitochondrial Genomes of Cicadas. J Hered 110: 247–256.
Mao, M., Yang, X., and Bennett, G. (2016) The complete mitochondrial genome of Entylia carinata (Hemiptera: Membracidae). Mitochondrial DNA Part B 1: 662–663.
Mao, M., Yang, X., and Bennett, G. (2017) The complete mitochondrial genome of Macrosteles quadrilineatus (Hemiptera: Cicadellidae). Mitochondrial DNA Part B 2: 173–175.
Mao, M., Yang, X., Poff, K., and Bennett, G. (2017) Comparative Genomics of the Dual-Obligate Symbionts from the Treehopper, Entylia carinata (Hemiptera: Membracidae), Provide Insight into the Origins and Evolution of an Ancient Symbiosis. Genome Biol Evol 9: 1803–1815.
Matsuura, Y., Moriyama, M., Łukasik, P., Vanderpool, D., Tanahashi, M., Meng, X.-Y., et al. (2018) Recurrent symbiont recruitment from fungal parasites in cicadas. Proc Natl Acad Sci 115: E5970–E5979.
McCutcheon, J.P., McDonald, B.R., and Moran, N.A. (2009) Convergent evolution of metabolic roles in bacterial co-symbionts of insects. Proc Natl Acad Sci 106: 15394–15399.
McCutcheon, J.P. and Moran, N.A. (2010) Functional Convergence in Reduced Genomes of Bacterial Symbionts Spanning 200 My of Evolution. Genome Biol Evol 2: 708–718.
McCutcheon, J.P. and Moran, N.A. (2007) Parallel genomic evolution and metabolic interdependence in an ancient symbiosis. Proc Natl Acad Sci 104: 19392–19397.
Michalik, A., Franco, D.C., Kobiałka, M., Szklarzewicz, T., Stroiński, A., and Łukasik, P. (2021) Alternative Transmission Patterns in Independently Acquired Nutritional Cosymbionts of Dictyopharidae Planthoppers. mBio 12: e01228-21.
Stewart, J.B. and Beckenbach, A.T. (2005) Insect mitochondrial genomics: the complete mitochondrial genome sequence of the meadow spittlebug Philaenus spumarius (Hemiptera: Auchenorrhyncha: Cercopoidae). Genome 48: 46–54.
Van Leuven, J.T., Meister, R.C., Simon, C., and McCutcheon, J.P. (2014) Sympatric Speciation in a Bacterial Endosymbiont Results in Two Genomes with the Functionality of One. Cell 158: 1270–1280.
Waneka, G., Vasquez, Y.M., Bennett, G.M., and Sloan, D.B. (2021) Mutational Pressure Drives Differential Genome Conservation in Two Bacterial Endosymbionts of Sap-Feeding Insects. Genome Biol Evol 13: evaa254.
Woyke, T., Tighe, D., Mavromatis, K., Clum, A., Copeland, A., Schackwitz, W., et al. (2010) One Bacterial Cell, One Complete Genome. PLoS ONE 5: e10314.

## Sheet: Table S2 
Table S2. Taxon sampling for betaproteobacterial phylogeny based on the core set of proteins
assembly	taxid	name	gcode	superkingdom	phylum	class	genus	species	biosample	bioproject
GCA_000007705.1	243365	Chromobacterium violaceum ATCC 12472	11	Bacteria	Proteobacteria	Betaproteobacteria	Chromobacterium	Chromobacterium violaceum	SAMN02603528	PRJNA444
GCA_000009145.1	228410	Nitrosomonas europaea ATCC 19718	11	Bacteria	Proteobacteria	Betaproteobacteria	Nitrosomonas	Nitrosomonas europaea	SAMEA3138193	PRJNA52
GCA_000009285.2	381666	Cupriavidus necator H16	11	Bacteria	Proteobacteria	Betaproteobacteria	Cupriavidus	Cupriavidus necator	SAMEA3283071	PRJNA13603
GCA_000012745.1	292415	Thiobacillus denitrificans ATCC 25259	11	Bacteria	Proteobacteria	Betaproteobacteria	Thiobacillus	Thiobacillus denitrificans	SAMN02598291	PRJNA13025
GCA_000012945.1	482957	Burkholderia lata 383	11	Bacteria	Proteobacteria	Betaproteobacteria	Burkholderia	Burkholderia lata	SAMN02598262	PRJNA10695
GCA_000013605.1	338969	Rhodoferax ferrireducens T118 DSM 15236	11	Bacteria	Proteobacteria	Betaproteobacteria	Rhodoferax	Rhodoferax ferrireducens	SAMN02598320	PRJNA13908
GCA_000013625.1	375286	Janthinobacterium sp. Marseille	11	Bacteria	Proteobacteria	Betaproteobacteria	Janthinobacterium	Janthinobacterium sp. Marseille	SAMN02603336	PRJNA16549
GCA_000013645.1	266265	Paraburkholderia xenovorans LB400	11	Bacteria	Proteobacteria	Betaproteobacteria	Paraburkholderia	Paraburkholderia xenovorans	SAMN02598451	PRJNA254
GCA_000013705.1	265072	Methylobacillus flagellatus KT	11	Bacteria	Proteobacteria	Betaproteobacteria	Methylobacillus	Methylobacillus flagellatus	SAMN02598256	PRJNA10647
GCA_000013865.1	296591	Polaromonas sp. JS666	11	Bacteria	Proteobacteria	Betaproteobacteria	Polaromonas	Polaromonas sp. JS666	SAMN02598293	PRJNA13121
GCA_000014105.1	374833	Neisseria meningitidis 053442	11	Bacteria	Proteobacteria	Betaproteobacteria	Neisseria	Neisseria meningitidis	SAMN02603605	PRJNA16393
GCA_000014765.1	335283	Nitrosomonas eutropha C91	11	Bacteria	Proteobacteria	Betaproteobacteria	Nitrosomonas	Nitrosomonas eutropha	SAMN02598323	PRJNA13913
GCA_000015325.1	397945	Acidovorax citrulli AAC00-1	11	Bacteria	Proteobacteria	Betaproteobacteria	Acidovorax	Acidovorax citrulli	SAMN02598334	PRJNA15708
GCA_000015505.1	365044	Polaromonas naphthalenivorans CJ2	11	Bacteria	Proteobacteria	Betaproteobacteria	Polaromonas	Polaromonas naphthalenivorans	SAMN02598302	PRJNA13418
GCA_000015545.1	232721	Acidovorax sp. JS42	11	Bacteria	Proteobacteria	Betaproteobacteria	Acidovorax	Acidovorax sp. JS42	SAMN02598333	PRJNA15685
GCA_000015565.1	391735	Verminephrobacter eiseniae EF01-2	11	Bacteria	Proteobacteria	Betaproteobacteria	Verminephrobacter	Verminephrobacter eiseniae	SAMN02598379	PRJNA17187
GCA_000015725.1	420662	Methylibium petroleiphilum PM1	11	Bacteria	Proteobacteria	Betaproteobacteria	Methylibium	Methylibium petroleiphilum	SAMN02598264	PRJNA10789
GCA_000019785.1	395495	Leptothrix cholodnii SP-6	11	Bacteria	Proteobacteria	Betaproteobacteria	Leptothrix	Leptothrix cholodnii	SAMN02598429	PRJNA20039
GCA_000020045.1	391038	Paraburkholderia phymatum STM815	11	Bacteria	Proteobacteria	Betaproteobacteria	Paraburkholderia	Paraburkholderia phymatum	SAMN02598384	PRJNA17409
GCA_000020125.1	398527	Paraburkholderia phytofirmans PsJN	11	Bacteria	Proteobacteria	Betaproteobacteria	Paraburkholderia	Paraburkholderia phytofirmans	SAMN02598395	PRJNA17463
GCA_000021765.1	85643	Thauera sp. MZ1T	11	Bacteria	Proteobacteria	Betaproteobacteria	Thauera	Thauera sp. MZ1T	SAMN00000048	PRJNA20091
GCA_000022305.1	535289	[Acidovorax] ebreus TPSY	11	Bacteria	Proteobacteria	Betaproteobacteria	Acidovorax	Acidovorax ebreus	SAMN00001444	PRJNA29975
GCA_000022645.2	626418	Burkholderia glumae BGR1	11	Bacteria	Proteobacteria	Betaproteobacteria	Burkholderia	Burkholderia glumae	SAMN02603166	PRJNA33901
GCA_000023705.1	583345	Methylotenera mobilis JLW8	11	Bacteria	Proteobacteria	Betaproteobacteria	Methylotenera	Methylotenera mobilis	SAMN00017443	PRJNA33319
GCA_000023745.1	582744	Methylovorus glucosetrophus SIP3-4	11	Bacteria	Proteobacteria	Betaproteobacteria	Methylovorus	Methylovorus glucosotrophus	SAMN02598498	PRJNA33241
GCA_000025705.1	580332	Sideroxydans lithotrophicus ES-1	11	Bacteria	Proteobacteria	Betaproteobacteria	Sideroxydans	Sideroxydans lithotrophicus	SAMN02598496	PRJNA33161
GCA_000025965.1	76114	Aromatoleum aromaticum EbN1	11	Bacteria	Proteobacteria	Betaproteobacteria	Aromatoleum	Aromatoleum aromaticum	SAMEA3138218	PRJNA13242
GCA_000026125.1	204773	Herminiimonas arsenicoxydans	11	Bacteria	Proteobacteria	Betaproteobacteria	Herminiimonas	Herminiimonas arsenicoxydans	SAMEA3138226	PRJNA13467
GCA_000061505.1	418699	Azoarcus olearius BH72	11	Bacteria	Proteobacteria	Betaproteobacteria	Azoarcus	Azoarcus olearius	SAMEA3138261	PRJNA13217
GCA_000067205.1	94624	Bordetella petrii DSM 12804	11	Bacteria	Proteobacteria	Betaproteobacteria	Bordetella	Bordetella petrii	SAMEA3138272	PRJNA28135
GCA_000070465.1	360910	Bordetella avium 197N	11	Bacteria	Proteobacteria	Betaproteobacteria	Bordetella	Bordetella avium	SAMEA1705952	PRJNA27
GCA_000093025.1	666681	Methylotenera versatilis 301	11	Bacteria	Proteobacteria	Betaproteobacteria	Methylotenera	Methylotenera versatilis	SAMN02598526	PRJNA39983
GCA_000145255.1	395494	Gallionella capsiferriformans ES-2	11	Bacteria	Proteobacteria	Betaproteobacteria	Gallionella	Gallionella capsiferriformans	SAMN00002572	PRJNA32827
GCA_000147015.1	871271	Candidatus Zinderia insecticola CARI	4	Bacteria	Proteobacteria	Betaproteobacteria	Candidatus Zinderia	Candidatus Zinderia insecticola	SAMN02604227	PRJNA51243
GCA_000176855.2	643561	Acidovorax avenae subsp. avenae ATCC 19860	11	Bacteria	Proteobacteria	Betaproteobacteria	Acidovorax	Acidovorax avenae	SAMN00006197	PRJNA37867
GCA_000179015.2	596153	Alicycliphilus denitrificans BC	11	Bacteria	Proteobacteria	Betaproteobacteria	Alicycliphilus	Alicycliphilus denitrificans	SAMN00015356	PRJNA41663
GCA_000183115.1	887061	Methylovorus sp. MP688	11	Bacteria	Proteobacteria	Betaproteobacteria	Methylovorus	Methylovorus sp. MP688	SAMN02603013	PRJNA52541
GCA_000196015.1	266264	Cupriavidus metallidurans CH34	11	Bacteria	Proteobacteria	Betaproteobacteria	Cupriavidus	Cupriavidus metallidurans	SAMN02598450	PRJNA250
GCA_000196295.1	489653	Neisseria lactamica 020-06	11	Bacteria	Proteobacteria	Betaproteobacteria	Neisseria	Neisseria lactamica	SAMEA3138337	PRJNA13472
GCA_000196355.1	323848	Nitrosospira multiformis ATCC 25196	11	Bacteria	Proteobacteria	Betaproteobacteria	Nitrosospira	Nitrosospira multiformis	SAMN02598322	PRJNA13912
GCA_000198775.1	882378	Mycetohabitans rhizoxinica HKI 454 B1	11	Bacteria	Proteobacteria	Betaproteobacteria	Paraburkholderia	Paraburkholderia rhizoxinica	SAMEA2272497	PRJEA51915
GCA_000203915.1	339670	Burkholderia ambifaria AMMD	11	Bacteria	Proteobacteria	Betaproteobacteria	Burkholderia	Burkholderia ambifaria	SAMN02598309	PRJNA13490
GCA_000209655.1	1007105	Pusillimonas sp. T7-7	11	Bacteria	Proteobacteria	Betaproteobacteria	Pusillimonas	Pusillimonas sp. T7-7	SAMN02603906	PRJNA65659
GCA_000214395.1	742013	Delftia sp. Cs1-4	11	Bacteria	Proteobacteria	Betaproteobacteria	Delftia	Delftia sp. Cs1-4	SAMN00713625	PRJNA46303
GCA_000215705.1	365046	Ramlibacter tataouinensis TTB310	11	Bacteria	Proteobacteria	Betaproteobacteria	Ramlibacter	Ramlibacter tataouinensis	SAMN02603053	PRJNA16294
GCA_000219195.1	891398	Candidatus Tremblaya princeps PCIT	11	Bacteria	Proteobacteria	Betaproteobacteria	Candidatus Tremblaya	Candidatus Tremblaya princeps	SAMN02604228	PRJNA53211
GCA_000219215.1	1042878	Cupriavidus necator N-1	11	Bacteria	Proteobacteria	Betaproteobacteria	Cupriavidus	Cupriavidus necator	SAMN02603269	PRJNA67893
GCA_000219915.3	1036672	Advenella kashmirensis WT001	11	Bacteria	Proteobacteria	Betaproteobacteria	Advenella	Advenella kashmirensis	SAMN01940915	PRJNA67337
GCA_000220965.1	1053648	Candidatus Tremblaya princeps PCVAL	11	Bacteria	Proteobacteria	Betaproteobacteria	Candidatus Tremblaya	Candidatus Tremblaya princeps	SAMN02604250	PRJNA68831
GCA_000226625.1	1008459	Taylorella asinigenitalis MCE3	11	Bacteria	Proteobacteria	Betaproteobacteria	Taylorella	Taylorella asinigenitalis	SAMN02602982	PRJNA66041
GCA_000236065.1	1097668	Burkholderia sp. YI23	11	Bacteria	Proteobacteria	Betaproteobacteria	Burkholderia	Burkholderia sp. YI23	SAMN02603681	PRJNA74517
GCA_000236665.1	640081	Azospira oryzae PS	11	Bacteria	Proteobacteria	Betaproteobacteria	Azospira	Azospira oryzae	SAMN02232011	PRJNA37693
GCA_000262695.1	416344	Burkholderia sp. KJ006	11	Bacteria	Proteobacteria	Betaproteobacteria	Burkholderia	Burkholderia sp. KJ006	SAMN02603481	PRJNA79219
GCA_000263795.2	795665	Hydrogenophaga sp. PBC	11	Bacteria	Proteobacteria	Betaproteobacteria	Hydrogenophaga	Hydrogenophaga sp. PBC	SAMN02471431	PRJNA84413
GCA_000283535.1	748280	Pseudogulbenkiania sp. NH8B	11	Bacteria	Proteobacteria	Betaproteobacteria	Pseudogulbenkiania	Pseudogulbenkiania sp. NH8B	SAMD00060996	PRJDA68325
GCA_000284255.1	983917	Rubrivivax gelatinosus IL144	11	Bacteria	Proteobacteria	Betaproteobacteria	Rubrivivax	Rubrivivax gelatinosus	SAMD00061116	PRJNA62703
GCA_000297055.2	1163617	Sulfuricella denitrificans skB26	11	Bacteria	Proteobacteria	Betaproteobacteria	Sulfuricella	Sulfuricella denitrificans	SAMD00061061	PRJDB82
GCA_000300095.1	1229205	Paraburkholderia phenoliruptrix BR3459a	11	Bacteria	Proteobacteria	Betaproteobacteria	Paraburkholderia	Paraburkholderia phenoliruptrix	SAMN02603523	PRJNA174166
GCA_000302535.1	358220	Acidovorax sp. KKS102	11	Bacteria	Proteobacteria	Betaproteobacteria	Acidovorax	Acidovorax sp. KKS102	SAMN02604069	PRJNA174596
GCA_000319225.1	1267577	Candidatus Kinetoplastibacterium crithidii (ex Angomonas deanei ATCC 30255) RC12	11	Bacteria	Proteobacteria	Betaproteobacteria	Kinetoplastibacterium	Candidatus Kinetoplastibacterium crithidii	SAMN02641519	PRJNA168418
GCA_000319245.1	1208923	Candidatus Kinetoplastibacterium blastocrithidii (ex Strigomonas culicis) RC12	11	Bacteria	Proteobacteria	Betaproteobacteria	Kinetoplastibacterium	Kinetoplastibacterium blastocrithidii	SAMN02641518	PRJNA168261
GCA_000340795.1	1208919	Candidatus Kinetoplastibacterium desouzaii TCC079E	11	Bacteria	Proteobacteria	Betaproteobacteria	Kinetoplastibacterium	Candidatus Kinetoplastibacterium desouzaii	SAMN02641643	PRJNA169067
GCA_000340865.1	1208920	Candidatus Kinetoplastibacterium oncopeltii TCC290E	11	Bacteria	Proteobacteria	Betaproteobacteria	Kinetoplastibacterium	Candidatus Kinetoplastibacterium oncopeltii	SAMN02641644	PRJNA169068
GCA_000340905.1	1208921	Candidatus Kinetoplastibacterium galatii TCC219	11	Bacteria	Proteobacteria	Betaproteobacteria	Kinetoplastibacterium	Candidatus Kinetoplastibacterium galatii	SAMN02641645	PRJNA169069
GCA_000342265.1	543913	beta proteobacterium CB	11	Bacteria	Proteobacteria	Betaproteobacteria	NA	beta proteobacterium CB	SAMN02641529	PRJNA178293
GCA_000349945.1	748247	Azoarcus sp. KH32C	11	Bacteria	Proteobacteria	Betaproteobacteria	Azoarcus	Azoarcus sp. KH32C	SAMD00061029	PRJDB22
GCA_000355765.4	1288494	Nitrosospira lacus APG3	11	Bacteria	Proteobacteria	Betaproteobacteria	Nitrosospira	Nitrosospira lacus	SAMEA2272307	PRJEB1373
GCA_000402035.1	758793	Caballeronia insecticola RPE64	11	Bacteria	Proteobacteria	Betaproteobacteria	Burkholderia	Burkholderia sp. RPE64	SAMD00012854	PRJDB1103
GCA_000412755.1	1266371	Candidatus Tremblaya phenacola PAVE	11	Bacteria	Proteobacteria	Betaproteobacteria	Candidatus Tremblaya	Candidatus Tremblaya phenacola	SAMN02604242	PRJNA182905
GCA_000441555.1	669502	Candidatus Profftella armatura DC	11	Bacteria	Proteobacteria	Betaproteobacteria	Candidatus Profftella	Candidatus Profftella armatura	SAMN02603760	PRJNA39873
GCA_000442605.1	1343077	Candidatus Nasuia deltocephalinicola str. NAS-ALF	4	Bacteria	Proteobacteria	Betaproteobacteria	Candidatus Nasuia	Candidatus Nasuia deltocephalinicola	SAMN02641653	PRJNA206993
GCA_000463015.1	1246301	Variovorax paradoxus B4	11	Bacteria	Proteobacteria	Betaproteobacteria	Variovorax	Variovorax paradoxus	SAMN02603275	PRJNA178088
GCA_000477435.1	946483	Candidatus Symbiobacter mobilis CR	11	Bacteria	Proteobacteria	Betaproteobacteria	Candidatus Symbiobacter	Candidatus Symbiobacter mobilis	SAMN02603948	PRJNA61809
GCA_000521505.1	1247726	Advenella mimigardefordensis DPN7	11	Bacteria	Proteobacteria	Betaproteobacteria	Advenella	Advenella mimigardefordensis	SAMN02641504	PRJNA178261
GCA_000522545.2	1323664	Paraburkholderia caribensis MBA4	11	Bacteria	Proteobacteria	Betaproteobacteria	Paraburkholderia	Paraburkholderia caribensis	SAMN02641588	PRJNA197459
GCA_000600005.1	1196094	Snodgrassella alvi wkB2	11	Bacteria	Proteobacteria	Betaproteobacteria	Snodgrassella	Snodgrassella alvi	SAMN03081540	PRJNA167602
GCA_000612685.1	1437824	Castellaniella defragrans 65Phen	11	Bacteria	Proteobacteria	Betaproteobacteria	Castellaniella	Castellaniella defragrans	SAMEA3138971	PRJEB5080
GCA_000619905.2	1266925	Nitrosospira briensis C-128	11	Bacteria	Proteobacteria	Betaproteobacteria	Nitrosospira	Nitrosospira briensis	SAMN02744081	PRJNA183056
GCA_000626595.1	487	Neisseria meningitidis 510612	11	Bacteria	Proteobacteria	Betaproteobacteria	Neisseria	Neisseria meningitidis	SAMN02709031	PRJNA239655
GCA_000723165.1	1349767	Janthinobacterium agaricidamnosum NBRC 102515 = DSM 9628	11	Bacteria	Proteobacteria	Betaproteobacteria	Janthinobacterium	Janthinobacterium agaricidamnosum	SAMEA3139017	PRJEB4003
GCA_000743945.1	1072685	Basilea psittacipulmonis DSM 24701	11	Bacteria	Proteobacteria	Betaproteobacteria	Basilea	Basilea psittacipulmonis	SAMN02940631	PRJNA256137
GCA_000755725.1	95486	Burkholderia cenocepacia DDS 22E-1	11	Bacteria	Proteobacteria	Betaproteobacteria	Burkholderia	Burkholderia cenocepacia	SAMN02796386	PRJNA244014
GCA_000755765.1	28450	Burkholderia pseudomallei BDP	11	Bacteria	Proteobacteria	Betaproteobacteria	Burkholderia	Burkholderia pseudomallei	SAMN02945025	PRJNA256982
GCA_000755785.1	13373	Burkholderia mallei FMH 23344	11	Bacteria	Proteobacteria	Betaproteobacteria	Burkholderia	Burkholderia mallei	SAMN02945023	PRJNA244037
GCA_000755805.1	292	Burkholderia cepacia DDS 7H-2	11	Bacteria	Proteobacteria	Betaproteobacteria	Burkholderia	Burkholderia cepacia	SAMN02797514	PRJNA244017
GCA_000755985.1	342113	Burkholderia oklahomensis EO147	11	Bacteria	Proteobacteria	Betaproteobacteria	Burkholderia	Burkholderia oklahomensis	SAMN02847801	PRJNA244064
GCA_000756005.1	87883	Burkholderia multivorans DDS 15A-1	11	Bacteria	Proteobacteria	Betaproteobacteria	Burkholderia	Burkholderia multivorans	SAMN02848467	PRJNA244058
GCA_000767615.3	93220	Pandoraea pnomenusa DSM 16536	11	Bacteria	Proteobacteria	Betaproteobacteria	Pandoraea	Pandoraea pnomenusa	SAMN03078809	PRJNA261997
GCA_000786695.1	279058	Collimonas arenae Cal35	11	Bacteria	Proteobacteria	Betaproteobacteria	Collimonas	Collimonas arenae	SAMN03098357	PRJNA261963
GCA_000808035.2	57975	Burkholderia thailandensis 2003015869	11	Bacteria	Proteobacteria	Betaproteobacteria	Burkholderia	Burkholderia thailandensis	SAMN02904338	PRJNA244538
GCA_000814845.2	93222	Pandoraea sputorum DSM 21091	11	Bacteria	Proteobacteria	Betaproteobacteria	Pandoraea	Pandoraea sputorum	SAMN03085484	PRJNA262705
GCA_000815105.2	93221	Pandoraea pulmonicola DSM 16583	11	Bacteria	Proteobacteria	Betaproteobacteria	Pandoraea	Pandoraea pulmonicola	SAMN03263587	PRJNA270151
GCA_000818035.1	546263	Neisseria elongata subsp. glycolytica ATCC 29315	11	Bacteria	Proteobacteria	Betaproteobacteria	Neisseria	Neisseria elongata	SAMN02797820	PRJNA247711
GCA_000828635.1	1223802	Sulfuritalea hydrogenivorans sk43H DSM 22779	11	Bacteria	Proteobacteria	Betaproteobacteria	Sulfuritalea	Sulfuritalea hydrogenivorans	SAMD00061036	PRJDB482
GCA_000828875.1	758796	Burkholderia sp. RPE67	11	Bacteria	Proteobacteria	Betaproteobacteria	Burkholderia	Burkholderia sp. RPE67	SAMD00000331	PRJDB1660
GCA_000828895.1	1458425	Serpentinimonas raichei A1	11	Bacteria	Proteobacteria	Betaproteobacteria	NA	Comamonadaceae bacterium A1	SAMD00000325	PRJDB1607
GCA_000828915.1	1458426	Serpentinimonas maccroryi B1	11	Bacteria	Proteobacteria	Betaproteobacteria	NA	Comamonadaceae bacterium B1	SAMD00000326	PRJDB1608
GCA_000828975.1	1469502	Burkholderiales bacterium GJ-E10	11	Bacteria	Proteobacteria	Betaproteobacteria	NA	Burkholderiales bacterium GJ-E10	SAMD00020950	PRJDB1653
GCA_000832305.1	68895	Cupriavidus basilensis 4G11	11	Bacteria	Proteobacteria	Betaproteobacteria	Cupriavidus	Cupriavidus basilensis	SAMN03263054	PRJNA270374
GCA_000934545.1	1565605	Rugosibacter aromaticivorans Ca6	11	Bacteria	Proteobacteria	Betaproteobacteria	Rugosibacter	Rugosibacter aromaticivorans	SAMN03144834	PRJNA264992
GCA_000934605.2	656178	Pandoraea vervacti NS15	11	Bacteria	Proteobacteria	Betaproteobacteria	Pandoraea	Pandoraea vervacti	SAMN03342424	PRJNA275368
GCA_000953015.1	1581680	Candidatus Methylopumilus turicensis MMS-10A-171	11	Bacteria	Proteobacteria	Betaproteobacteria	Candidatus Methylopumilus	Candidatus Methylopumilus turicensis	SAMEA3165956	PRJEB7927
GCA_000954135.2	105219	Ralstonia mannitolilytica SN82F48	11	Bacteria	Proteobacteria	Betaproteobacteria	Ralstonia	Ralstonia mannitolilytica	SAMN03295199	PRJNA273689
GCA_000959325.1	1468409	Burkholderia sp. 2002721687	11	Bacteria	Proteobacteria	Betaproteobacteria	Burkholderia	Burkholderia sp. 2002721687	SAMN03023794	PRJNA239255
GCA_000959505.1	350701	Burkholderia dolosa AU0158	11	Bacteria	Proteobacteria	Betaproteobacteria	Burkholderia	Burkholderia dolosa	SAMN03144971	PRJNA235220
GCA_000959725.1	28095	Burkholderia gladioli ATCC 10248	11	Bacteria	Proteobacteria	Betaproteobacteria	Burkholderia	Burkholderia gladioli	SAMN03010439	PRJNA238809
GCA_000961515.1	134537	Paraburkholderia fungorum ATCC BAA-463	11	Bacteria	Proteobacteria	Betaproteobacteria	Paraburkholderia	Paraburkholderia fungorum	SAMN03174512	PRJNA265859
GCA_000967305.2	511	Alcaligenes faecalis ZD02	11	Bacteria	Proteobacteria	Betaproteobacteria	Alcaligenes	Alcaligenes faecalis	SAMN03379009	PRJNA276624
GCA_000969645.2	1236179	Janthinobacterium sp. B9-8	11	Bacteria	Proteobacteria	Betaproteobacteria	Janthinobacterium	Janthinobacterium sp. B9-8	SAMN03396709	PRJNA277796
GCA_000972785.3	573737	Pandoraea oxalativorans DSM 23570	11	Bacteria	Proteobacteria	Betaproteobacteria	Pandoraea	Pandoraea oxalativorans	SAMN03085480	PRJNA262701
GCA_000973625.1	1835254	Polynucleobacter duraquae MWH-MoK4	11	Bacteria	Proteobacteria	Betaproteobacteria	Polynucleobacter	Polynucleobacter duraquae	SAMN02708862	PRJNA240713
GCA_000981505.1	1581557	Candidatus Methylopumilus planktonicus MMS-10A-171	11	Bacteria	Proteobacteria	Betaproteobacteria	Candidatus Methylopumilus	Candidatus Methylopumilus planktonicus	SAMEA3165955	PRJEB7906
GCA_001007935.1	44574	Nitrosomonas communis Nm2	11	Bacteria	Proteobacteria	Betaproteobacteria	Nitrosomonas	Nitrosomonas communis	SAMN03569272	PRJNA282404
GCA_001013565.1	520	Bordetella pertussis D420	11	Bacteria	Proteobacteria	Betaproteobacteria	Bordetella	Bordetella pertussis	SAMEA3354379	PRJEB9143
GCA_001017435.1	413882	Schlegelella brevitalea DSM 7029	11	Bacteria	Proteobacteria	Betaproteobacteria	NA	[Polyangium] brachysporum	SAMN03568762	PRJNA282341
GCA_001028665.1	60550	Burkholderia pyrrocinia DSM 10685	11	Bacteria	Proteobacteria	Betaproteobacteria	Burkholderia	Burkholderia pyrrocinia	SAMN03651233	PRJNA283474
GCA_001029105.3	656179	Pandoraea faecigallinarum DSM 23572	11	Bacteria	Proteobacteria	Betaproteobacteria	Pandoraea	Pandoraea faecigallinarum	SAMN03769594	PRJNA286722
GCA_001029145.1	488447	Burkholderia contaminans MS14	11	Bacteria	Proteobacteria	Betaproteobacteria	Burkholderia	Burkholderia contaminans	SAMN03135394	PRJNA263944
GCA_001040945.1	964	Herbaspirillum seropedicae Z67	11	Bacteria	Proteobacteria	Betaproteobacteria	Herbaspirillum	Herbaspirillum seropedicae	SAMN03779333	PRJNA287245
GCA_001047225.1	485	Neisseria gonorrhoeae FA19	11	Bacteria	Proteobacteria	Betaproteobacteria	Neisseria	Neisseria gonorrhoeae	SAMN03459415	PRJNA278367
GCA_001051995.2	1134435	Thauera humireducens SgZ-1	11	Bacteria	Proteobacteria	Betaproteobacteria	Thauera	Thauera humireducens	SAMN03799235	PRJNA288381
GCA_001078275.1	103855	Bordetella hinzii F582	11	Bacteria	Proteobacteria	Betaproteobacteria	Bordetella	Bordetella hinzii	SAMN03790813	PRJNA287884
GCA_001183865.1	1662285	Methylophilus sp. TWE2	11	Bacteria	Proteobacteria	Betaproteobacteria	Methylophilus	Methylophilus sp. TWE2	SAMN03754658	PRJNA285521
GCA_001190925.1	198107	Azoarcus sp. CIB	11	Bacteria	Proteobacteria	Betaproteobacteria	Azoarcus	Azoarcus sp. CIB	SAMN03342159	PRJNA275310
GCA_001191005.1	1678028	Massilia sp. NR 4-1	11	Bacteria	Proteobacteria	Betaproteobacteria	Massilia	Massilia sp. NR 4-1	SAMN03801557	PRJNA288534
GCA_001262075.1	1658672	Ottowia sp. oral taxon 894 W10237	11	Bacteria	Proteobacteria	Betaproteobacteria	Ottowia	Ottowia sp. oral taxon 894	SAMN03704033	PRJNA282954
GCA_001267925.1	1262470	Herbaspirillum hiltneri N3	11	Bacteria	Proteobacteria	Betaproteobacteria	Herbaspirillum	Herbaspirillum hiltneri	SAMN03010392	PRJNA182106
GCA_001281465.1	1267562	Cupriavidus gilardii CR3	11	Bacteria	Proteobacteria	Betaproteobacteria	Cupriavidus	Cupriavidus gilardii	SAMN02665997	PRJNA183450
GCA_001293045.1	1678678	Burkholderia sp. HB1	11	Bacteria	Proteobacteria	Betaproteobacteria	Burkholderia	Burkholderia sp. HB1	SAMN03837635	PRJNA288741
GCA_001299555.1	305	Ralstonia solanacearum UY031	11	Bacteria	Proteobacteria	Betaproteobacteria	Ralstonia	Ralstonia solanacearum	SAMN03402637	PRJNA278086
GCA_001411805.1	41899	Burkholderia plantarii ATCC 43733	11	Bacteria	Proteobacteria	Betaproteobacteria	Burkholderia	Burkholderia plantarii	SAMN04210536	PRJNA237833
GCA_001412575.1	1678129	Limnohabitans sp. 103DPR2	11	Bacteria	Proteobacteria	Betaproteobacteria	Limnohabitans	Limnohabitans sp. 103DPR2	SAMN03569612	PRJNA282432
GCA_001447885.1	1160784	Candidatus Nasuia deltocephalinicola PUNC	4	Bacteria	Proteobacteria	Betaproteobacteria	Candidatus Nasuia	Candidatus Nasuia deltocephalinicola	SAMN04223555	PRJNA300484
GCA_001449005.1	75105	Paraburkholderia caribensis MWAP64	11	Bacteria	Proteobacteria	Betaproteobacteria	Paraburkholderia	Paraburkholderia caribensis	SAMN04031629	PRJNA294731
GCA_001455205.1	44577	Nitrosomonas ureae Nm10	11	Bacteria	Proteobacteria	Betaproteobacteria	Nitrosomonas	Nitrosomonas ureae	SAMN04305135	PRJNA304608
GCA_001457475.1	85698	Achromobacter xylosoxidans NCTC10807	11	Bacteria	Proteobacteria	Betaproteobacteria	Achromobacter	Achromobacter xylosoxidans	SAMEA2517358	PRJEB6403
GCA_001458475.1	504	Kingella kingae KWG1	11	Bacteria	Proteobacteria	Betaproteobacteria	Kingella	Kingella kingae	SAMEA3477627	PRJEB9502
GCA_001465545.3	93219	Pandoraea norimbergensis DSM 11628	11	Bacteria	Proteobacteria	Betaproteobacteria	Pandoraea	Pandoraea norimbergensis	SAMN04316854	PRJNA305058
GCA_001477625.1	1768242	Paucibacter sp. KCTC 42545	11	Bacteria	Proteobacteria	Betaproteobacteria	Paucibacter	Paucibacter sp. KCTC 42545	SAMN04325384	PRJNA305460
GCA_001483865.1	76731	Roseateles depolymerans KCTC 42856	11	Bacteria	Proteobacteria	Betaproteobacteria	Roseateles	Roseateles depolymerans	SAMN04363976	PRJNA306798
GCA_001483945.1	1078773	Herbaspirillum rubrisubalbicans M1	11	Bacteria	Proteobacteria	Betaproteobacteria	Herbaspirillum	Herbaspirillum rubrisubalbicans	SAMN04334956	PRJNA72471
GCA_001513745.1	1740162	Burkholderia sp. Bp5365 MSMB43	11	Bacteria	Proteobacteria	Betaproteobacteria	Burkholderia	Burkholderia sp. Bp5365	SAMN04196784	PRJNA279182
GCA_001514355.1	32002	Achromobacter denitrificans USDA-ARS-USMARC-56712	11	Bacteria	Proteobacteria	Betaproteobacteria	Achromobacter	Achromobacter denitrificans	SAMN04158498	PRJNA281531
GCA_001524445.2	1637837	Burkholderia savannae MSMB0266	11	Bacteria	Proteobacteria	Betaproteobacteria	Burkholderia	Burkholderia sp. MSMB0266	SAMN03449267	PRJNA279182
GCA_001524625.2	1637837	Burkholderia savannae MSMB0852	11	Bacteria	Proteobacteria	Betaproteobacteria	Burkholderia	Burkholderia sp. MSMB0266	SAMN03449280	PRJNA279182
GCA_001577465.1	1795874	Burkholderia sp. PAMC 28687	11	Bacteria	Proteobacteria	Betaproteobacteria	Burkholderia	Burkholderia sp. PAMC 28687	SAMN04479209	PRJNA311142
GCA_001580455.1	94132	Ramlibacter tataouinensis 5-10	11	Bacteria	Proteobacteria	Betaproteobacteria	Ramlibacter	Ramlibacter tataouinensis	SAMN03342428	PRJNA275370
GCA_001584145.1	158899	Collimonas fungivorans Ter6	11	Bacteria	Proteobacteria	Betaproteobacteria	Collimonas	Collimonas fungivorans	SAMN04195674	PRJNA299268
GCA_001584185.1	279113	Collimonas pratensis Ter91	11	Bacteria	Proteobacteria	Betaproteobacteria	Collimonas	Collimonas pratensis	SAMN04195677	PRJNA299266
GCA_001653795.1	1658665	Mitsuaria sp. 7	11	Bacteria	Proteobacteria	Betaproteobacteria	Mitsuaria	Mitsuaria sp. 7	SAMN03704891	PRJNA284647
GCA_001653935.1	190721	Ralstonia insidiosa FC1138	11	Bacteria	Proteobacteria	Betaproteobacteria	Ralstonia	Ralstonia insidiosa	SAMN03795175	PRJNA288137
GCA_001676705.1	463025	Bordetella bronchialis AU3182	11	Bacteria	Proteobacteria	Betaproteobacteria	Bordetella	Bordetella bronchialis	SAMN05257177	PRJNA318508
GCA_001676725.1	463014	Bordetella flabilis AU10664	11	Bacteria	Proteobacteria	Betaproteobacteria	Bordetella	Bordetella flabilis	SAMN05257178	PRJNA318508
GCA_001682385.1	418699	Azoarcus olearius DQS-4	11	Bacteria	Proteobacteria	Betaproteobacteria	Azoarcus	Azoarcus olearius	SAMN03468107	PRJNA280719
GCA_001688905.2	1834205	Burkholderiales bacterium YL45	11	Bacteria	Proteobacteria	Betaproteobacteria	NA	Burkholderiales bacterium YL45	SAMN04621614	PRJNA317592
GCA_001698185.1	1331258	Bordetella pseudohinzii HI4681	11	Bacteria	Proteobacteria	Betaproteobacteria	Bordetella	Bordetella pseudohinzii	SAMN05366640	PRJNA318508
GCA_001704215.1	35814	Bordetella holmesii H903	11	Bacteria	Proteobacteria	Betaproteobacteria	Bordetella	Bordetella holmesii	SAMN05333720	PRJNA287884
GCA_001704255.1	519	Bordetella parapertussis H904	11	Bacteria	Proteobacteria	Betaproteobacteria	Bordetella	Bordetella parapertussis	SAMN05333721	PRJNA287884
GCA_001704295.1	1697043	Bordetella sp. H567	11	Bacteria	Proteobacteria	Betaproteobacteria	Bordetella	Bordetella sp. H567	SAMN03940794	PRJNA287884
GCA_001713355.1	1842540	Methyloversatilis sp. RAC08	11	Bacteria	Proteobacteria	Betaproteobacteria	Methyloversatilis	Methyloversatilis sp. RAC08	SAMN04909717	PRJNA319835
GCA_001713375.1	1842537	Hydrogenophaga sp. RAC07	11	Bacteria	Proteobacteria	Betaproteobacteria	Hydrogenophaga	Hydrogenophaga sp. RAC07	SAMN04909718	PRJNA319837
GCA_001714725.1	1842533	Acidovorax sp. RAC01	11	Bacteria	Proteobacteria	Betaproteobacteria	Acidovorax	Acidovorax sp. RAC01	SAMN04909706	PRJNA319830
GCA_001718315.1	488732	Burkholderia diffusa RF2-non-BP9	11	Bacteria	Proteobacteria	Betaproteobacteria	Burkholderia	Burkholderia diffusa	SAMN03449129	PRJNA279182
GCA_001718335.1	1503055	Burkholderia territorii RF8-non-BP5	11	Bacteria	Proteobacteria	Betaproteobacteria	Burkholderia	Burkholderia territorii	SAMN03449137	PRJNA279182
GCA_001718355.1	101571	Burkholderia ubonensis RF23-BP41	11	Bacteria	Proteobacteria	Betaproteobacteria	Burkholderia	Burkholderia ubonensis	SAMN03449140	PRJNA279182
GCA_001718415.1	1207504	Burkholderia pseudomultivorans SUB-INT23-BP2	11	Bacteria	Proteobacteria	Betaproteobacteria	Burkholderia	Burkholderia pseudomultivorans	SAMN03449185	PRJNA279182
GCA_001718495.1	60552	Burkholderia vietnamiensis FL-2-3-30-S1-D0	11	Bacteria	Proteobacteria	Betaproteobacteria	Burkholderia	Burkholderia vietnamiensis	SAMN03449233	PRJNA279182
GCA_001718535.1	488731	Burkholderia seminalis FL-5-4-10-S1-D7	11	Bacteria	Proteobacteria	Betaproteobacteria	Burkholderia	Burkholderia seminalis	SAMN03449243	PRJNA279182
GCA_001718555.1	488729	Burkholderia metallica FL-6-5-30-S1-D7	11	Bacteria	Proteobacteria	Betaproteobacteria	Burkholderia	Burkholderia metallica	SAMN03449247	PRJNA279182
GCA_001718795.1	488446	Burkholderia latens AU17928	11	Bacteria	Proteobacteria	Betaproteobacteria	Burkholderia	Burkholderia latens	SAMN03449404	PRJNA279182
GCA_001718875.1	1740163	Burkholderia sp. Bp7605 MSMB0175	11	Bacteria	Proteobacteria	Betaproteobacteria	Burkholderia	Burkholderia sp. Bp7605	SAMN04196785	PRJNA279182
GCA_001718955.1	1503054	Burkholderia stagnalis MSMB735WGS	11	Bacteria	Proteobacteria	Betaproteobacteria	Burkholderia	Burkholderia stagnalis	SAMN03449637	PRJNA279182
GCA_001742165.1	95485	Burkholderia stabilis ATCC BAA-67	11	Bacteria	Proteobacteria	Betaproteobacteria	Burkholderia	Burkholderia stabilis	SAMN05367054	PRJNA328254
GCA_001753225.1	180282	Delftia tsuruhatensis CM13	11	Bacteria	Proteobacteria	Betaproteobacteria	Delftia	Delftia tsuruhatensis	SAMN05828192	PRJNA344535
GCA_001761385.1	1763535	Hydrogenophaga crassostreae LPB0072	11	Bacteria	Proteobacteria	Betaproteobacteria	Hydrogenophaga	Hydrogenophaga crassostreae	SAMN05726019	PRJNA341556
GCA_001808185.1	1906741	Jeongeupia sp. USM3	11	Bacteria	Proteobacteria	Betaproteobacteria	Jeongeupia	Jeongeupia sp. USM3	SAMN05862066	PRJNA345402
GCA_001854285.1	1389192	Cupriavidus sp. USMAHM13 pure	11	Bacteria	Proteobacteria	Betaproteobacteria	Cupriavidus	Cupriavidus sp. USMAHM13	SAMN05904706	PRJNA348156
GCA_001854305.1	876364	Cupriavidus sp. USMAA2-4 pure	11	Bacteria	Proteobacteria	Betaproteobacteria	Cupriavidus	Cupriavidus sp. USMAA2-4	SAMN05904705	PRJNA348156
GCA_001854325.1	367825	Cupriavidus malaysiensis USMAA1020 pure	11	Bacteria	Proteobacteria	Betaproteobacteria	Cupriavidus	Cupriavidus sp. USMAA1020	SAMN05904704	PRJNA348156
GCA_001855275.1	1108595	Chromobacterium vaccinii 21-1	11	Bacteria	Proteobacteria	Betaproteobacteria	Chromobacterium	Chromobacterium vaccinii	SAMN05761789	PRJNA342532
GCA_001865675.1	1644131	Janthinobacterium sp. 1_2014MBL_MicDiv	11	Bacteria	Proteobacteria	Betaproteobacteria	Janthinobacterium	Janthinobacterium sp. 1_2014MBL_MicDiv	SAMN03496288	PRJNA281768
GCA_001874545.1	576611	Polynucleobacter asymbioticus MWH-RechtKolB	11	Bacteria	Proteobacteria	Betaproteobacteria	Polynucleobacter	Polynucleobacter asymbioticus	SAMN04575156	PRJNA266917
GCA_001886655.1	1920191	Delftia sp. HK171	11	Bacteria	Proteobacteria	Betaproteobacteria	Delftia	Delftia sp. HK171	SAMN06027798	PRJNA353889
GCA_001922305.1	96773	Thauera chlorobenzoica 3CB1	11	Bacteria	Proteobacteria	Betaproteobacteria	Thauera	Thauera chlorobenzoica	SAMN06117593	PRJNA340223
GCA_001922345.1	1926494	Paraburkholderia sp. SOS3	11	Bacteria	Proteobacteria	Betaproteobacteria	Paraburkholderia	Paraburkholderia sp. SOS3	SAMN06114787	PRJNA357122
GCA_001931675.1	445709	Pandoraea thiooxydans ATSB16	11	Bacteria	Proteobacteria	Betaproteobacteria	Pandoraea	Pandoraea thiooxydans	SAMN04433088	PRJNA309453
GCA_001941825.1	1141883	Massilia putida 6NM-7	11	Bacteria	Proteobacteria	Betaproteobacteria	Massilia	Massilia putida	SAMN06191485	PRJNA359387
GCA_001953215.1	1904640	Betaproteobacteria bacterium GR16-43	11	Bacteria	Proteobacteria	Betaproteobacteria	NA	Betaproteobacteria bacterium GR16-43	SAMN05821296	PRJNA344368
GCA_001955695.1	1842727	Rhodoferax koreense DCY-110	11	Bacteria	Proteobacteria	Betaproteobacteria	Rhodoferax	Rhodoferax sp. DCY110	SAMN06118135	PRJNA361193
GCA_001955715.1	1484693	Rhodoferax saidenbachensis DSM 22694	11	Bacteria	Proteobacteria	Betaproteobacteria	Rhodoferax	Rhodoferax saidenbachensis	SAMN06130150	PRJNA361194
GCA_001955735.1	81479	Rhodoferax antarcticus DSM 24876	11	Bacteria	Proteobacteria	Betaproteobacteria	Rhodoferax	Rhodoferax antarcticus	SAMN06118137	PRJNA356916
GCA_001969245.1	80866	Delftia acidovorans ANG1	11	Bacteria	Proteobacteria	Betaproteobacteria	Delftia	Delftia acidovorans	SAMN04116731	PRJNA297196
GCA_001971645.1	217204	Achromobacter insolitus DSM 23807	11	Bacteria	Proteobacteria	Betaproteobacteria	Achromobacter	Achromobacter insolitus	SAMN06174288	PRJNA358463
GCA_002002885.1	1938606	Janthinobacterium sp. LM6	11	Bacteria	Proteobacteria	Betaproteobacteria	Janthinobacterium	Janthinobacterium sp. LM6	SAMN06261476	PRJNA363094
GCA_002002905.1	1938604	Aquaspirillum sp. LM1	11	Bacteria	Proteobacteria	Betaproteobacteria	Aquaspirillum	Aquaspirillum sp. LM1	SAMN06256473	PRJNA363092
GCA_002005365.1	643674	Paenalcaligenes hominis 15S00501	11	Bacteria	Proteobacteria	Betaproteobacteria	Paenalcaligenes	Paenalcaligenes hominis	SAMN06236385	PRJNA362208
GCA_002022745.1	486	Neisseria lactamica Y92-1009	11	Bacteria	Proteobacteria	Betaproteobacteria	Neisseria	Neisseria lactamica	SAMN05437355	PRJNA331097
GCA_002028405.1	926	Thiomonas intermedia ATCC 15466	11	Bacteria	Proteobacteria	Betaproteobacteria	Thiomonas	Thiomonas intermedia	SAMN06197299	PRJNA359731
GCA_002056725.1	225992	Comamonas kerstersii 8943	11	Bacteria	Proteobacteria	Betaproteobacteria	Comamonas	Comamonas kerstersii	SAMN06562982	PRJNA378865
GCA_002097715.1	265293	Burkholderia ubonensis subsp. mesacidophila ATCC 31433	11	Bacteria	Proteobacteria	Betaproteobacteria	Burkholderia	[Pseudomonas] mesoacidophila	SAMN06690200	PRJNA381873
GCA_002116905.1	946333	Rhizobacter gummiphilus NS21	11	Bacteria	Proteobacteria	Betaproteobacteria	Rhizobacter	Rhizobacter gummiphilus	SAMN04621830	PRJNA317608
GCA_002119665.1	463040	Bordetella genomosp. 13 AU7206	11	Bacteria	Proteobacteria	Betaproteobacteria	Bordetella	Bordetella genomosp. 13	SAMN06767129	PRJNA385118
GCA_002119685.1	1416806	Bordetella genomosp. 8 AU19157	11	Bacteria	Proteobacteria	Betaproteobacteria	Bordetella	Bordetella genomosp. 8	SAMN06767142	PRJNA385118
GCA_002119705.1	463024	Bordetella genomosp. 6 AU22978	11	Bacteria	Proteobacteria	Betaproteobacteria	Bordetella	Bordetella genomosp. 6	SAMN06767144	PRJNA385118
GCA_002119725.1	1416803	Bordetella genomosp. 9 AU17164	11	Bacteria	Proteobacteria	Betaproteobacteria	Bordetella	Bordetella genomosp. 9	SAMN06767139	PRJNA385118
GCA_002119745.1	1416803	Bordetella genomosp. 9 AU14267	11	Bacteria	Proteobacteria	Betaproteobacteria	Bordetella	Bordetella genomosp. 9	SAMN06767135	PRJNA385118
GCA_002127965.1	847	Oxalobacter formigenes HC-1	11	Bacteria	Proteobacteria	Betaproteobacteria	Oxalobacter	Oxalobacter formigenes	SAMN06036219	PRJNA353993
GCA_002128345.1	556269	Oxalobacter formigenes OXCC13	11	Bacteria	Proteobacteria	Betaproteobacteria	Oxalobacter	Oxalobacter formigenes	SAMN06036220	PRJNA353994
GCA_002157125.1	553814	Acidovorax carolinensis P4	11	Bacteria	Proteobacteria	Betaproteobacteria	Acidovorax	Acidovorax sp. NA3	SAMN03755634	PRJNA285679
GCA_002157145.1	553814	Acidovorax carolinensis NA3	11	Bacteria	Proteobacteria	Betaproteobacteria	Acidovorax	Acidovorax sp. NA3	SAMN03755632	PRJNA285679
GCA_002157165.1	553814	Acidovorax carolinensis NA2	11	Bacteria	Proteobacteria	Betaproteobacteria	Acidovorax	Acidovorax sp. NA3	SAMN03755631	PRJNA285679
GCA_002157185.1	553814	Acidovorax carolinensis P3	11	Bacteria	Proteobacteria	Betaproteobacteria	Acidovorax	Acidovorax sp. NA3	SAMN03755633	PRJNA285679
GCA_002158865.1	1082851	Comamonas serinivorans DSM 26136	11	Bacteria	Proteobacteria	Betaproteobacteria	Comamonas	Comamonas serinivorans	SAMN07166496	PRJNA387990
GCA_002162035.1	1985873	Sulfuriferula sp. AH1	11	Bacteria	Proteobacteria	Betaproteobacteria	Sulfuriferula	Sulfuriferula sp. AH1	SAMN06891141	PRJNA385486
GCA_002176815.1	1858609	Acidovorax sp. T1	11	Bacteria	Proteobacteria	Betaproteobacteria	Acidovorax	Acidovorax sp. T1	SAMN07174971	PRJNA388301
GCA_002215055.1	168471	Laribacter hongkongensis HLGZ1	11	Bacteria	Proteobacteria	Betaproteobacteria	Laribacter	Laribacter hongkongensis	SAMN07204264	PRJNA389628
GCA_002216145.1	1853278	Neisseria chenwenguii 10023	11	Bacteria	Proteobacteria	Betaproteobacteria	Neisseria	Neisseria sp. 10023	SAMN05726023	PRJNA341560
GCA_002222655.1	63	Vitreoscilla filiformis ATCC 15551	11	Bacteria	Proteobacteria	Betaproteobacteria	Vitreoscilla	Vitreoscilla filiformis	SAMN07313362	PRJNA392993
GCA_002237445.1	655307	Neisseria sp. KEM232	11	Bacteria	Proteobacteria	Betaproteobacteria	Neisseria	Neisseria sp. KEM232	SAMN07357172	PRJNA394664
GCA_002257565.1	2025949	Herbaspirillum sp. meg3	11	Bacteria	Proteobacteria	Betaproteobacteria	Herbaspirillum	Herbaspirillum sp. meg3	SAMN07488278	PRJNA397799
GCA_002278075.1	2026199	Paraburkholderia aromaticivorans BN5	11	Bacteria	Proteobacteria	Betaproteobacteria	Paraburkholderia	Paraburkholderia sp. BN5	SAMN07510739	PRJNA398462
GCA_002288025.1	29575	Taylorella equigenitalis 92-0972	11	Bacteria	Proteobacteria	Betaproteobacteria	Taylorella	Taylorella equigenitalis	SAMN06843504	PRJNA384636
GCA_002290365.1	1160784	Candidatus Nasuia deltocephalinicola ENCA	4	Bacteria	Proteobacteria	Betaproteobacteria	Candidatus Nasuia	Candidatus Nasuia deltocephalinicola	SAMN06919537	PRJNA385869
GCA_002291405.1	436515	Variovorax boronicumulans J1	11	Bacteria	Proteobacteria	Betaproteobacteria	Variovorax	Variovorax boronicumulans	SAMN07569770	PRJNA400539
GCA_002327085.1	1853276	Neisseria weixii 10022	11	Bacteria	Proteobacteria	Betaproteobacteria	Neisseria	Neisseria sp. 10022	SAMN07357044	PRJNA394640
GCA_002327145.1	368607	Janthinobacterium svalbardensis PAMC 27463	11	Bacteria	Proteobacteria	Betaproteobacteria	Janthinobacterium	Janthinobacterium svalbardensis	SAMN07638148	PRJNA407061
GCA_002354895.1	2005884	Thauera sp. K11	11	Bacteria	Proteobacteria	Betaproteobacteria	Thauera	Thauera sp. K11	SAMN07178247	PRJNA388505
GCA_900010165.1	189385	Candidatus Tremblaya princeps TPTPER1	11	Bacteria	Proteobacteria	Betaproteobacteria	Candidatus Tremblaya	Candidatus Tremblaya princeps	SAMEA3723485	PRJEB12071
GCA_900078695.1	123899	Bordetella trematum H044680328	11	Bacteria	Proteobacteria	Betaproteobacteria	Bordetella	Bordetella trematum	SAMEA3906487	PRJEB13149
GCA_900086555.1	28091	Neisseria weaveri NCTC13585	11	Bacteria	Proteobacteria	Betaproteobacteria	Neisseria	Neisseria weaveri	SAMEA3174300	PRJEB6403
GCA_900187105.1	539	Eikenella corrodens NCTC10596	11	Bacteria	Proteobacteria	Betaproteobacteria	Eikenella	Eikenella corrodens	SAMEA4412678	PRJEB6403
GCA_900187305.1	326523	Neisseria zoodegmatis NCTC12230	11	Bacteria	Proteobacteria	Betaproteobacteria	Neisseria	Neisseria zoodegmatis	SAMEA4504057	PRJEB6403
X1	-	VFCALKRU	11	Bacteria	Proteobacteria	Betaproteobacteria	Candidatus Vidania	Vidania	-	-
GCA_017086605.1	-	YC	4	Bacterial	Proteobacteria	Betaproteobacteria	Candidatus Nasuia	Nasuia	SAMN08015144	PRJNA418119
GCA_024818035.1	-	BRWO	4	Bacterial	Proteobacteria	Betaproteobacteria	Candidatus Nasuia	Nasuia	SAMN26686290	PRJNA816609
GCA_024818655.1	-	MYKA	4	Bacterial	Proteobacteria	Betaproteobacteria	Candidatus Nasuia	Nasuia	SAMN26686297	PRJNA816609
GCA_024818515.1	-	PIKA	4	Bacterial	Proteobacteria	Betaproteobacteria	Candidatus Nasuia	Nasuia	SAMN26686300	PRJNA816609
GCA_024818115.1	-	PSMO	4	Bacterial	Proteobacteria	Betaproteobacteria	Candidatus Nasuia	Nasuia	SAMN26686303	PRJNA816609
GCA_024818335.1	-	SCKA	4	Bacterial	Proteobacteria	Betaproteobacteria	Candidatus Nasuia	Nasuia	SAMN26686304	PRJNA816609
X16	-	VFAGAHAV	11	Bacterial	Proteobacteria	Betaproteobacteria	Candidatus Vidania	Vidania	-	-
X17	-	VFAKOQUE	11	Bacterial	Proteobacteria	Betaproteobacteria	Candidatus Vidania	Vidania	-	-
X18	-	VFASICLA	11	Bacterial	Proteobacteria	Betaproteobacteria	Candidatus Vidania	Vidania	-	-
X19	-	VFCALBON2	11	Bacterial	Proteobacteria	Betaproteobacteria	Candidatus Vidania	Vidania	-	-
X2	-	VFDICMUL	11	Bacterial	Proteobacteria	Betaproteobacteria	Candidatus Vidania	Vidania	-	-
X20	-	VFCIXIUS	11	Bacterial	Proteobacteria	Betaproteobacteria	Candidatus Vidania	Vidania	-	-
X21	-	VFCIXPIL	11	Bacterial	Proteobacteria	Betaproteobacteria	Candidatus Vidania	Vidania	-	-
X22	-	VFDER3	11	Bacterial	Proteobacteria	Betaproteobacteria	Candidatus Vidania	Vidania	-	-
X23	-	VFHYALUT	11	Bacterial	Proteobacteria	Betaproteobacteria	Candidatus Vidania	Vidania	-	-
X24	-	VFISSCOL1	11	Bacterial	Proteobacteria	Betaproteobacteria	Candidatus Vidania	Vidania	-	-
X25	-	VFKELRIB	11	Bacterial	Proteobacteria	Betaproteobacteria	Candidatus Vidania	Vidania	-	-
X26	-	VFLIBAN	11	Bacterial	Proteobacteria	Betaproteobacteria	Candidatus Vidania	Vidania	-	-
X27	-	VFMALBOS	11	Bacterial	Proteobacteria	Betaproteobacteria	Candidatus Vidania	Vidania	-	-
X28	-	VFMEEALB	11	Bacterial	Proteobacteria	Betaproteobacteria	Candidatus Vidania	Vidania	-	-
X29	-	VFMYCCUN	11	Bacterial	Proteobacteria	Betaproteobacteria	Candidatus Vidania	Vidania	-	-
X3	-	VFOLIH	11	Bacterial	Proteobacteria	Betaproteobacteria	Candidatus Vidania	Vidania	-	-
X30	-	VFOMMLON	11	Bacterial	Proteobacteria	Betaproteobacteria	Candidatus Vidania	Vidania	-	-
X31	-	VFPARIOC	11	Bacterial	Proteobacteria	Betaproteobacteria	Candidatus Vidania	Vidania	-	-
X32	-	VFPARPLA	11	Bacterial	Proteobacteria	Betaproteobacteria	Candidatus Vidania	Vidania	-	-
X33	-	VFPENROR	11	Bacterial	Proteobacteria	Betaproteobacteria	Candidatus Vidania	Vidania	-	-
X34	-	VFPENVAR	11	Bacterial	Proteobacteria	Betaproteobacteria	Candidatus Vidania	Vidania	-	-
X35	-	VFSCODIS	11	Bacterial	Proteobacteria	Betaproteobacteria	Candidatus Vidania	Vidania	-	-
X36	-	VFTETHEX	11	Bacterial	Proteobacteria	Betaproteobacteria	Candidatus Vidania	Vidania	-	-
X37	-	VFTRYOCC	11	Bacterial	Proteobacteria	Betaproteobacteria	Candidatus Vidania	Vidania	-	-
X38	-	VFZOPTEN	11	Bacterial	Proteobacteria	Betaproteobacteria	Candidatus Vidania	Vidania	-	-
X4	-	VFPYRLAN	11	Bacterial	Proteobacteria	Betaproteobacteria	Candidatus Vidania	Vidania	-	-
X5	-	VFRANSCY	11	Bacterial	Proteobacteria	Betaproteobacteria	Candidatus Vidania	Vidania	-	-
GCA_014211875.1	-	MSEV	4	Bacterial	Proteobacteria	Betaproteobacteria	Candidatus Nasuia	Nasuia	SAMN15504451	PRJNA642181

## Sheet: Table S3
Table S3. Summary of amino acid alignments of Betaproteobacteria before and after trimming
Gene	Total Amino Acid Alignment Length	Trimal Trimmed Alignment Length
Cons_hypoth95	471	136
GrpE	380	105
IF3_C	318	131
RNA_pol_L	452	323
RNA_pol_Rpb1_1	1654	1393
RNA_pol_Rpb2_6	1649	1366
Ribosom_S12_S23	210	122
Ribosomal_L11_N	166	143
Ribosomal_L12	329	123
Ribosomal_L14	202	121
Ribosomal_L16	156	137
Ribosomal_L18p	164	116
Ribosomal_L20	154	118
Ribosomal_L22	141	108
Ribosomal_L27	157	85
Ribosomal_L2_C	292	274
Ribosomal_L3	321	211
Ribosomal_L4	237	205
Ribosomal_L5_C	216	178
Ribosomal_S10	124	102
Ribosomal_S11	159	128
Ribosomal_S13	151	120
Ribosomal_S15	152	88
Ribosomal_S18	303	74
Ribosomal_S2	440	162
Ribosomal_S3_C	422	164
Ribosomal_S5_C	244	172
Ribosomal_S7	187	155
Ribosomal_S8	152	130
Ribosomal_S9	215	129
zf-C4_ClpX	518	421

## Sheet: Table S4
Table S4. List of planthopper species
Species	label/species ID	Family	Collection site	Collection date	Accession number for Vidania
Akotropis quercicola	AKOQUE	Achilidae	Bulgaria, Melnik	2018-07-20	NA
Cixidia pilatoi	CIXPIL	Achilidae	Bulgaria, Polska Skakavica	2018-07-18	NA
Caliscelis bonelli	CALBON2	Caliscelidae	Italy, Viterbo	2019-09-04	NA
Ommatidiotus longiceps	OMMLON	Caliscelidae	Bulgaria, Solnisko	2018-07-16	NA
Hyalesthes luteipes	HYALUT	Cixiidae	Bulgaria, Ajtos	2018-07-17	NA
Pentastira rorida	PENROR	Cixiidae	Bulgaria, Nove Selo	2018-07-14	NA
Cixius sp.	CIXIUS	Cixiidae		05.10.2017	NA
Oliarus filicicola	OLIH	Cixiidae			CP028360
Asiraca clavicornis	ASICLA	Delphacidae	Bulgaria, Ajtos	2018-07-17	NA
Kellisia ribauti	KELRIB1	Delphacidae	Italy, Viterbo	2019-09-04	NA
Proutista sp.	DER3	Derbidae	Vietnam, Phia Oac National Parc	8–12.07.2019	NA
Malenia bosnica	MALBOS	Derbidae	Bulgaria, Kresna	2018-07-21	NA
Dictyophara multireticulata	DICMUL	Dictyopharidae	Bulgaria, Polska Skakavica	2018-07-18	CP071410
Parorgerius platypus	PARPLA	Dictyopharidae	Bulgaria, Boboshevo	2018-07-19	NA
Ranissus scytha	RANSCY	Dictyopharidae	Bulgaria, Polska Skakavica	2018-07-18	CP071412
Callodictya kruperi	CALKRU	Dictyopharidae	Bulgaria, Melnik	2018-07-20	CP071411
Pyrops lathburi	PYRLAN	Fulgoridae	Vietnam	30-31.06.2019	CP094967
Pyrops viridirostris	PYRVIR	Fulgoridae	Vietnam	30-31.06.2019	CP094968
Pyrops clavatus	PYRCLA	Fulgoridae	Vietnam	30-31.06.2019	CP094966
Penthicodes variegata	PENVAR	Fulgoridae	Vietnam: Me Linh Station	30-31.06.2019	NA
Agalmatium flavescens	AGAHAV	Issidae	Italy, Viterbo	2019-09-04	NA
Issus coleoptratus	ISSCOL1	Issidae			NA
Mycterodus cuniceps	MYCCUN	Issidae	Bulgaria		NA
Scorlupella discolor	SCODIS	Issidae	Bulgaria, Vakareu	2018-07-13	NA
Zopherisca tendinosa	ZOPTEN	Issidae	Bulgaria, Polska Skakavica	2018-07-18	NA
Libanissum sp.	LIBAN	Issidae	Cyprus		NA
Paracorethrura iocnemis	PARIOC	Lophopidae	Vietnam, Phia Oac National Parc	30-31.06.2019	NA
Meenoplus albosignatus	MEEALB	Meenoplidae	Bulgaria, Stob	2018-07-21	NA
Tettigometra hexaspina	TETHEX	Tettigometridae	Bulgaria, Nove Selo	2018-07-14	NA
Trypetimorpha occidentalis	TRYOCC	Tropiduchidae	Bulgaria, Harsovo	2018-07-20	NA

## Sheet: Table S5
Table S5. Taxon sampling for betaproteobacterial phylogeny based on 16S and 23S rRNAs
assembly	taxid	name	strain	phylum	class	source	assembly status	biosample	bioproject
GCF_000009145.1	228410	Nitrosomonas europaea ATCC 19718	strain: ATCC 19718	Proteobacteria	Betaproteobacteria	RefSeq	Complete Genome	PRJNA52	SAMEA3138193
GCF_000012945.1	482957	Burkholderia lata	strain: 383	Proteobacteria	Betaproteobacteria	RefSeq	Complete Genome	PRJNA10695	SAMN02598262
GCF_000013605.1	338969	Rhodoferax ferrireducens T118	strain: DSM 15236	Proteobacteria	Betaproteobacteria	RefSeq	Complete Genome	PRJNA13908	SAMN02598320
GCF_000013645.1	266265	Paraburkholderia xenovorans LB400	strain: LB400	Proteobacteria	Betaproteobacteria	RefSeq	Complete Genome	PRJNA254	SAMN02598451
GCF_000013705.1	265072	Methylobacillus flagellatus KT	strain: KT	Proteobacteria	Betaproteobacteria	RefSeq	Complete Genome	PRJNA10647	SAMN02598256
GCF_000014765.1	335283	Nitrosomonas eutropha C91	strain: C91	Proteobacteria	Betaproteobacteria	RefSeq	Complete Genome	PRJNA13913	SAMN02598323
GCF_000015505.1	365044	Polaromonas naphthalenivorans CJ2	strain: CJ2	Proteobacteria	Betaproteobacteria	RefSeq	Complete Genome	PRJNA13418	SAMN02598302
GCF_000015565.1	391735	Verminephrobacter eiseniae EF01-2	strain: EF01-2	Proteobacteria	Betaproteobacteria	RefSeq	Complete Genome	PRJNA17187	SAMN02598379
GCF_000015725.1	420662	Methylibium petroleiphilum PM1	strain: PM1	Proteobacteria	Betaproteobacteria	RefSeq	Complete Genome	PRJNA10789	SAMN02598264
GCF_000016345.1	312153	Polynucleobacter asymbioticus QLW-P1DMWA-1	strain: QLW-P1DMWA-1	Proteobacteria	Betaproteobacteria	RefSeq	Complete Genome	PRJNA16679	SAMN02598371
GCF_000018665.1	398578	Delftia acidovorans SPH-1	strain: SPH-1	Proteobacteria	Betaproteobacteria	RefSeq	Complete Genome	PRJNA17413	SAMN00623041
GCF_000019505.1	406425	Burkholderia orbicola MC0-3	strain: MC0-3	Proteobacteria	Betaproteobacteria	RefSeq	Complete Genome	PRJNA17929	SAMN02598404
GCF_000019785.1	395495	Leptothrix cholodnii SP-6	strain: SP-6	Proteobacteria	Betaproteobacteria	RefSeq	Complete Genome	PRJNA20039	SAMN02598429
GCF_000020045.1	391038	Paraburkholderia phymatum STM815	strain: STM815	Proteobacteria	Betaproteobacteria	RefSeq	Complete Genome	PRJNA17409	SAMN02598384
GCF_000020125.1	398527	Paraburkholderia phytofirmans PsJN	strain: PsJN	Proteobacteria	Betaproteobacteria	RefSeq	Complete Genome	PRJNA17463	SAMN02598395
GCF_000023705.1	583345	Methylotenera mobilis JLW8	strain: JLW8	Proteobacteria	Betaproteobacteria	RefSeq	Complete Genome	PRJNA33319	SAMN00017443
GCF_000023745.1	582744	Methylovorus glucosetrophus SIP3-4	strain: SIP3-4	Proteobacteria	Betaproteobacteria	RefSeq	Complete Genome	PRJNA33241	SAMN02598498
GCF_000025705.1	580332	Sideroxydans lithotrophicus ES-1	strain: ES-1	Proteobacteria	Betaproteobacteria	RefSeq	Complete Genome	PRJNA33161	SAMN02598496
GCF_000025965.1	76114	Aromatoleum aromaticum EbN1	strain: EbN1	Proteobacteria	Betaproteobacteria	RefSeq	Complete Genome	PRJNA13242	SAMEA3138218
GCF_000067205.1	94624	Bordetella petrii	strain: DSM 12804	Proteobacteria	Betaproteobacteria	RefSeq	Complete Genome	PRJNA28135	SAMEA3138272
GCF_000070465.1	360910	Bordetella avium 197N	strain: 197N	Proteobacteria	Betaproteobacteria	RefSeq	Complete Genome	PRJNA27	SAMEA1705952
GCF_000092885.1	2654982	Paraburkholderia atlantica	strain: CCGE1002	Proteobacteria	Betaproteobacteria	RefSeq	Complete Genome	PRJNA37719	SAMN02598517
GCF_000093025.1	666681	Methylotenera versatilis 301	strain: 301	Proteobacteria	Betaproteobacteria	RefSeq	Complete Genome	PRJNA39983	SAMN02598526
GCF_000145255.1	395494	Gallionella capsiferriformans ES-2	strain: ES-2	Proteobacteria	Betaproteobacteria	RefSeq	Complete Genome	PRJNA32827	SAMN00002572
GCF_000176855.2	643561	Acidovorax avenae subsp. avenae ATCC 19860	strain: ATCC 19860	Proteobacteria	Betaproteobacteria	RefSeq	Complete Genome	PRJNA37867	SAMN00006197
GCF_000179015.2	596153	Alicycliphilus denitrificans BC	strain: BC	Proteobacteria	Betaproteobacteria	RefSeq	Complete Genome	PRJNA41663	SAMN00015356
GCF_000196355.1	323848	Nitrosospira multiformis ATCC 25196	strain: ATCC 25196	Proteobacteria	Betaproteobacteria	RefSeq	Complete Genome	PRJNA13912	SAMN02598322
GCF_000198775.1	882378	Mycetohabitans rhizoxinica HKI 454	isolate: B1, strain: HKI 454	Proteobacteria	Betaproteobacteria	RefSeq	Complete Genome	PRJEA51915	SAMEA2272497
GCF_000215705.1	365046	Ramlibacter tataouinensis TTB310	strain: TTB310	Proteobacteria	Betaproteobacteria	RefSeq	Complete Genome	PRJNA16294	SAMN02603053
GCF_000219915.2	1036672	Advenella kashmirensis WT001	strain: WT001	Proteobacteria	Betaproteobacteria	RefSeq	Complete Genome	PRJNA67337	SAMN01940915
GCF_000226625.1	1008459	Taylorella asinigenitalis MCE3	strain: MCE3	Proteobacteria	Betaproteobacteria	RefSeq	Complete Genome	PRJNA66041	SAMN02602982
GCF_000236665.1	640081	Azospira oryzae PS	strain: PS	Proteobacteria	Betaproteobacteria	RefSeq	Complete Genome	PRJNA37693	SAMN02232011
GCF_000297055.2	1163617	Sulfuricella denitrificans skB26	strain: skB26	Proteobacteria	Betaproteobacteria	RefSeq	Complete Genome	PRJDB82	SAMD00061061
GCF_000300095.1	1229205	Paraburkholderia phenoliruptrix BR3459a	strain: BR3459a	Proteobacteria	Betaproteobacteria	RefSeq	Complete Genome	PRJNA174166	SAMN02603523
GCF_000319245.1	1208923	Candidatus Kinetoplastibacterium blastocrithidii (ex Strigomonas culicis)	isolate: RC12	Proteobacteria	Betaproteobacteria	RefSeq	Complete Genome	PRJNA168261	SAMN02641518
GCF_000340795.1	1208919	Candidatus Kinetoplastibacterium desouzaii TCC079E	strain: TCC079E	Proteobacteria	Betaproteobacteria	RefSeq	Complete Genome	PRJNA169067	SAMN02641643
GCF_000340825.1	1208918	Candidatus Kinetoplastibacterium crithidii TCC036E	strain: TCC036E	Proteobacteria	Betaproteobacteria	RefSeq	Complete Genome	PRJNA169066	SAMN02641642
GCF_000340865.1	1208920	Candidatus Kinetoplastibacterium oncopeltii TCC290E	strain: TCC290E	Proteobacteria	Betaproteobacteria	RefSeq	Complete Genome	PRJNA169068	SAMN02641644
GCF_000340905.1	1208921	Candidatus Kinetoplastibacterium galatii TCC219	strain: TCC219	Proteobacteria	Betaproteobacteria	RefSeq	Complete Genome	PRJNA169069	SAMN02641645
GCF_000355765.4	1288494	Nitrosospira lacus	strain: APG3	Proteobacteria	Betaproteobacteria	RefSeq	Complete Genome	PRJEB1373	SAMEA2272307
GCF_000402035.1	758793	Caballeronia insecticola	strain: RPE64	Proteobacteria	Betaproteobacteria	RefSeq	Complete Genome	PRJDB1103	SAMD00012854
GCF_000477435.1	946483	Candidatus Symbiobacter mobilis CR	strain: CR	Proteobacteria	Betaproteobacteria	RefSeq	Complete Genome	PRJNA61809	SAMN02603948
GCF_000504585.2	93220	Pandoraea pnomenusa	strain: RB-44	Proteobacteria	Betaproteobacteria	RefSeq	Complete Genome	PRJNA230133	SAMN02427182
GCF_000521505.1	1247726	Advenella mimigardefordensis DPN7	strain: DPN7	Proteobacteria	Betaproteobacteria	RefSeq	Complete Genome	PRJNA178261	SAMN02641504
GCF_000522545.2	1323664	Paraburkholderia caribensis MBA4	strain: MBA4	Proteobacteria	Betaproteobacteria	RefSeq	Complete Genome	PRJNA197459	SAMN02641588
GCF_000600005.1	1196094	Snodgrassella alvi wkB2	strain: wkB2	Proteobacteria	Betaproteobacteria	RefSeq	Complete Genome	PRJNA167602	SAMN03081540
GCF_000612685.1	1437824	Castellaniella defragrans 65Phen	strain: 65Phen	Proteobacteria	Betaproteobacteria	RefSeq	Complete Genome	PRJEB5080	SAMEA3138971
GCF_000619905.2	1266925	Nitrosospira briensis C-128	strain: C-128	Proteobacteria	Betaproteobacteria	RefSeq	Complete Genome	PRJNA183056	SAMN02744081
GCF_000723165.1	1349767	Janthinobacterium agaricidamnosum NBRC 102515 = DSM 9628	strain: DSM 9628	Proteobacteria	Betaproteobacteria	RefSeq	Complete Genome	PRJEB4003	SAMEA3139017
GCF_000743945.1	1072685	Basilea psittacipulmonis DSM 24701	strain: DSM 24701	Proteobacteria	Betaproteobacteria	RefSeq	Complete Genome	PRJNA256137	SAMN02940631
GCF_000756125.1	28450	Burkholderia pseudomallei	strain: Mahidol-1106a	Proteobacteria	Betaproteobacteria	RefSeq	Complete Genome	PRJNA244417	SAMN02866341
GCF_000807775.2	1891094	Pandoraea fibrosis	strain: 6399	Proteobacteria	Betaproteobacteria	RefSeq	Complete Genome	PRJNA266749	SAMN03174139
GCF_000815105.2	93221	Pandoraea pulmonicola	strain: DSM 16583	Proteobacteria	Betaproteobacteria	RefSeq	Complete Genome	PRJNA270151	SAMN03263587
GCF_000828635.1	1223802	Sulfuritalea hydrogenivorans sk43H	strain: DSM 22779	Proteobacteria	Betaproteobacteria	RefSeq	Complete Genome	PRJDB482	SAMD00061036
GCF_000828895.1	1458425	Serpentinimonas raichei	strain: A1	Proteobacteria	Betaproteobacteria	RefSeq	Complete Genome	PRJDB1607	SAMD00000325
GCF_000828915.1	1458426	Serpentinimonas maccroryi	strain: B1	Proteobacteria	Betaproteobacteria	RefSeq	Complete Genome	PRJDB1608	SAMD00000326
GCF_000934545.1	1565605	Rugosibacter aromaticivorans	strain: Ca6	Proteobacteria	Betaproteobacteria	RefSeq	Complete Genome	PRJNA264992	SAMN03144834
GCF_000934605.2	656178	Pandoraea vervacti	strain: NS15	Proteobacteria	Betaproteobacteria	RefSeq	Complete Genome	PRJNA275368	SAMN03342424
GCF_000953015.1	1581680	Candidatus Methylopumilus turicensis	strain: MMS-10A-171	Proteobacteria	Betaproteobacteria	RefSeq	Complete Genome	PRJEB7927	SAMEA3165956
GCF_000954135.1	105219	Ralstonia mannitolilytica	strain: SN82F48	Proteobacteria	Betaproteobacteria	RefSeq	Complete Genome	PRJNA273689	SAMN03295199
GCF_000959365.1	441162	Burkholderia oklahomensis C6786	strain: C6786	Proteobacteria	Betaproteobacteria	RefSeq	Complete Genome	PRJNA238548	SAMN03075637
GCF_000959505.1	350701	Burkholderia dolosa AU0158	strain: AU0158	Proteobacteria	Betaproteobacteria	RefSeq	Complete Genome	PRJNA235220	SAMN03144971
GCF_000961515.1	134537	Paraburkholderia fungorum	strain: ATCC BAA-463	Proteobacteria	Betaproteobacteria	RefSeq	Complete Genome	PRJNA265859	SAMN03174512
GCF_000967305.2	511	Alcaligenes faecalis	strain: ZD02	Proteobacteria	Betaproteobacteria	RefSeq	Complete Genome	PRJNA276624	SAMN03379009
GCF_000972785.3	573737	Pandoraea oxalativorans	strain: DSM 23570	Proteobacteria	Betaproteobacteria	RefSeq	Complete Genome	PRJNA262701	SAMN03085480
GCF_000973625.1	1835254	Polynucleobacter duraquae	strain: MWH-MoK4	Proteobacteria	Betaproteobacteria	RefSeq	Complete Genome	PRJNA240713	SAMN02708862
GCF_000974685.2	1188319	Ferriphaselus amnicola	strain: OYT1	Proteobacteria	Betaproteobacteria	RefSeq	Complete Genome	PRJDB3480	SAMD00025396
GCF_001007935.1	44574	Nitrosomonas communis	strain: Nm2	Proteobacteria	Betaproteobacteria	RefSeq	Complete Genome	PRJNA282404	SAMN03569272
GCF_001017435.1	413882	Caldimonas brevitalea	strain: DSM 7029	Proteobacteria	Betaproteobacteria	RefSeq	Complete Genome	PRJNA282341	SAMN03568762
GCF_001017775.3	445709	Pandoraea thiooxydans	strain: DSM 25325	Proteobacteria	Betaproteobacteria	RefSeq	Complete Genome	PRJNA285516	SAMN03754653
GCF_001028665.1	60550	Burkholderia pyrrocinia	strain: DSM 10685	Proteobacteria	Betaproteobacteria	RefSeq	Complete Genome	PRJNA283474	SAMN03651233
GCF_001029105.3	656179	Pandoraea faecigallinarum	strain: DSM 23572	Proteobacteria	Betaproteobacteria	RefSeq	Complete Genome	PRJNA286722	SAMN03769594
GCF_001051995.2	1134435	Thauera humireducens	strain: SgZ-1	Proteobacteria	Betaproteobacteria	RefSeq	Complete Genome	PRJNA288381	SAMN03799235
GCF_001267925.1	1262470	Herbaspirillum hiltneri N3	strain: N3	Proteobacteria	Betaproteobacteria	RefSeq	Complete Genome	PRJNA182106	SAMN03010392
GCF_001411805.1	41899	Burkholderia plantarii	strain: ATCC 43733	Proteobacteria	Betaproteobacteria	RefSeq	Complete Genome	PRJNA237833	SAMN04210536
GCF_001455205.1	44577	Nitrosomonas ureae	strain: Nm10	Proteobacteria	Betaproteobacteria	RefSeq	Complete Genome	PRJNA304608	SAMN04305135
GCF_001465545.3	93219	Pandoraea norimbergensis	strain: DSM 11628	Proteobacteria	Betaproteobacteria	RefSeq	Complete Genome	PRJNA305058	SAMN04316854
GCF_001465595.2	93218	Pandoraea apista	strain: DSM 16535	Proteobacteria	Betaproteobacteria	RefSeq	Complete Genome	PRJNA305052	SAMN04316586
GCF_001483865.1	76731	Roseateles depolymerans	strain: KCTC 42856	Proteobacteria	Betaproteobacteria	RefSeq	Complete Genome	PRJNA306798	SAMN04363976
GCF_001483945.1	1078773	Herbaspirillum rubrisubalbicans M1	strain: M1	Proteobacteria	Betaproteobacteria	RefSeq	Complete Genome	PRJNA72471	SAMN04334956
GCF_001522635.2	1385591	Burkholderia mayonis	strain: BDU8	Proteobacteria	Betaproteobacteria	RefSeq	Complete Genome	PRJNA279182	SAMN03449222
GCF_001524625.2	1637837	Burkholderia savannae	strain: MSMB0852	Proteobacteria	Betaproteobacteria	RefSeq	Complete Genome	PRJNA279182	SAMN03449280
GCF_001584145.1	158899	Collimonas fungivorans	strain: Ter6	Proteobacteria	Betaproteobacteria	RefSeq	Complete Genome	PRJNA299268	SAMN04195674
GCF_001584205.1	279058	Collimonas arenae	strain: Ter282	Proteobacteria	Betaproteobacteria	RefSeq	Complete Genome	PRJNA299269	SAMN04195676
GCF_001584225.1	279113	Collimonas pratensis	strain: Ter291	Proteobacteria	Betaproteobacteria	RefSeq	Complete Genome	PRJNA299267	SAMN04195678
GCF_001663855.1	190721	Ralstonia insidiosa	strain: ATCC 49129	Proteobacteria	Betaproteobacteria	RefSeq	Complete Genome	PRJNA324646	SAMN05212263
GCF_001676725.1	463014	Bordetella flabilis	strain: AU10664	Proteobacteria	Betaproteobacteria	RefSeq	Complete Genome	PRJNA318508	SAMN05257178
GCF_001676745.1	463025	Bordetella bronchialis	strain: AU17976	Proteobacteria	Betaproteobacteria	RefSeq	Complete Genome	PRJNA318508	SAMN05257179
GCF_001682385.1	418699	Azoarcus olearius	strain: DQS-4	Proteobacteria	Betaproteobacteria	RefSeq	Complete Genome	PRJNA280719	SAMN03468107
GCF_001698185.1	1331258	Bordetella pseudohinzii	strain: HI4681	Proteobacteria	Betaproteobacteria	RefSeq	Complete Genome	PRJNA318508	SAMN05366640
GCF_001718335.1	1503055	Burkholderia territorii	strain: RF8-non-BP5	Proteobacteria	Betaproteobacteria	RefSeq	Complete Genome	PRJNA279182	SAMN03449137
GCF_001718535.1	488731	Burkholderia seminalis	strain: FL-5-4-10-S1-D7	Proteobacteria	Betaproteobacteria	RefSeq	Complete Genome	PRJNA279182	SAMN03449243
GCF_001718555.1	488729	Burkholderia metallica	strain: FL-6-5-30-S1-D7	Proteobacteria	Betaproteobacteria	RefSeq	Complete Genome	PRJNA279182	SAMN03449247
GCF_001718635.1	57975	Burkholderia thailandensis	strain: 2002721643	Proteobacteria	Betaproteobacteria	RefSeq	Complete Genome	PRJNA279182	SAMN04196788
GCF_001718895.1	95486	Burkholderia cenocepacia	strain: MSMB384WGS	Proteobacteria	Betaproteobacteria	RefSeq	Complete Genome	PRJNA279182	SAMN03449602
GCF_001718955.1	1503054	Burkholderia stagnalis	strain: MSMB735WGS	Proteobacteria	Betaproteobacteria	RefSeq	Complete Genome	PRJNA279182	SAMN03449637
GCF_001761385.1	1763535	Hydrogenophaga crassostreae	strain: LPB0072	Proteobacteria	Betaproteobacteria	RefSeq	Complete Genome	PRJNA341556	SAMN05726019
GCF_001854325.1	367825	Cupriavidus malaysiensis	isolate: pure, strain: USMAA1020	Proteobacteria	Betaproteobacteria	RefSeq	Complete Genome	PRJNA348156	SAMN05904704
GCF_001855275.1	1108595	Chromobacterium vaccinii	strain: 21-1	Proteobacteria	Betaproteobacteria	RefSeq	Complete Genome	PRJNA342532	SAMN05761789
GCF_001865575.2	754502	Paraburkholderia sprentiae WSM5005	strain: WSM5005	Proteobacteria	Betaproteobacteria	RefSeq	Complete Genome	PRJNA344837	SAMN05846344
GCF_001922305.1	96773	Thauera chlorobenzoica	strain: 3CB1	Proteobacteria	Betaproteobacteria	RefSeq	Complete Genome	PRJNA340223	SAMN06117593
GCF_001941825.1	1141883	Massilia putida	strain: 6NM-7	Proteobacteria	Betaproteobacteria	RefSeq	Complete Genome	PRJNA359387	SAMN06191485
GCF_001955695.1	1842727	Rhodoferax koreense	strain: DCY-110	Proteobacteria	Betaproteobacteria	RefSeq	Complete Genome	PRJNA361193	SAMN06118135
GCF_001955715.1	1484693	Rhodoferax saidenbachensis	strain: DSM 22694	Proteobacteria	Betaproteobacteria	RefSeq	Complete Genome	PRJNA361194	SAMN06130150
GCF_001955735.1	81479	Rhodoferax antarcticus	strain: DSMZ24876	Proteobacteria	Betaproteobacteria	RefSeq	Complete Genome	PRJNA356916	SAMN06118137
GCF_002025725.1	2014887	Herbaspirillum robiniae	strain: AA6	Proteobacteria	Betaproteobacteria	RefSeq	Complete Genome	PRJNA357031	SAMN06130964
GCF_002028405.1	926	Thiomonas intermedia	strain: ATCC 15466	Proteobacteria	Betaproteobacteria	RefSeq	Complete Genome	PRJNA359731	SAMN06197299
GCF_002056725.1	225992	Comamonas kerstersii	strain: 8943	Proteobacteria	Betaproteobacteria	RefSeq	Complete Genome	PRJNA378865	SAMN06562982
GCF_002097715.1	265293	Burkholderia ubonensis subsp. mesacidophila	strain: ATCC 31433	Proteobacteria	Betaproteobacteria	RefSeq	Complete Genome	PRJNA381873	SAMN06690200
GCF_002127965.1	847	Oxalobacter formigenes	strain: HC-1	Proteobacteria	Betaproteobacteria	RefSeq	Complete Genome	PRJNA353993	SAMN06036219
GCF_002157165.1	553814	Acidovorax carolinensis	strain: NA2	Proteobacteria	Betaproteobacteria	RefSeq	Complete Genome	PRJNA285679	SAMN03755631
GCF_002158865.1	1082851	Comamonas serinivorans	strain: DSM 26136	Proteobacteria	Betaproteobacteria	RefSeq	Complete Genome	PRJNA387990	SAMN07166496
GCF_002214645.1	164759	Diaphorobacter nitroreducens	strain: SL-205	Proteobacteria	Betaproteobacteria	RefSeq	Complete Genome	PRJNA325173	SAMN05284426
GCF_002216145.1	1853278	Neisseria chenwenguii	strain: 10023	Proteobacteria	Betaproteobacteria	RefSeq	Complete Genome	PRJNA341560	SAMN05726023
GCF_002222655.1	63	Vitreoscilla filiformis	strain: ATCC 15551	Proteobacteria	Betaproteobacteria	RefSeq	Complete Genome	PRJNA392993	SAMN07313362
GCF_002278075.1	2026199	Paraburkholderia aromaticivorans	strain: BN5	Proteobacteria	Betaproteobacteria	RefSeq	Complete Genome	PRJNA398462	SAMN07510739
GCF_002327145.1	368607	Janthinobacterium svalbardensis	strain: PAMC 27463	Proteobacteria	Betaproteobacteria	RefSeq	Complete Genome	PRJNA407061	SAMN07638148
GCF_002346025.1	13373	Burkholderia mallei	strain: Turkey2	Proteobacteria	Betaproteobacteria	RefSeq	Complete Genome	PRJNA264186	SAMN03121649
GCF_002752675.1	2045208	Massilia violaceinigra	strain: B2	Proteobacteria	Betaproteobacteria	RefSeq	Complete Genome	PRJNA414356	SAMN07786919
GCF_002762215.1	946333	Rhizobacter gummiphilus	strain: NBRC 109400	Proteobacteria	Betaproteobacteria	RefSeq	Complete Genome	PRJNA412281	SAMN07709032
GCF_002872475.1	2067960	Pseudazoarcus pumilus	strain: SY39	Proteobacteria	Betaproteobacteria	RefSeq	Complete Genome	PRJNA428201	SAMN08283967
GCF_002892535.1	2067065	Aquella oligotrophica	strain: DSM 100970	Proteobacteria	Betaproteobacteria	RefSeq	Complete Genome	PRJNA417387	SAMN07987661
GCF_002902965.1	169430	Paraburkholderia hospita	strain: DSM 17164	Proteobacteria	Betaproteobacteria	RefSeq	Complete Genome	PRJNA400792	SAMN07573571
GCF_002951835.1	641147	Simonsiella muelleri ATCC 29453	strain: ATCC 29453	Proteobacteria	Betaproteobacteria	RefSeq	Complete Genome	PRJNA361301	SAMN06230011
GCF_003008535.1	2109914	Ottowia oryzae	strain: KADR8-3	Proteobacteria	Betaproteobacteria	RefSeq	Complete Genome	PRJNA437503	SAMN08666936
GCF_003008575.1	2109913	Melaminivora suipulveris	strain: SC2-9	Proteobacteria	Betaproteobacteria	RefSeq	Complete Genome	PRJNA437501	SAMN08666934
GCF_003008595.1	2109915	Simplicispira suum	strain: SC1-8	Proteobacteria	Betaproteobacteria	RefSeq	Complete Genome	PRJNA437505	SAMN08667344
GCF_003013695.1	2116657	Pulveribacter suum	strain: SC2-7	Proteobacteria	Betaproteobacteria	RefSeq	Complete Genome	PRJNA438161	SAMN08707401
GCF_003019965.1	87883	Burkholderia multivorans	strain: FDAARGOS_246	Proteobacteria	Betaproteobacteria	RefSeq	Complete Genome	PRJNA231221	SAMN05004755
GCF_003028855.1	2072590	Pseudoduganella armeniaca	strain: ZMN-3	Proteobacteria	Betaproteobacteria	RefSeq	Complete Genome	PRJNA445560	SAMN08793633
GCF_003030465.1	44139	Thauera aromatica K172	strain: K172	Proteobacteria	Betaproteobacteria	RefSeq	Complete Genome	PRJNA222478	SAMN02370758
GCF_003058465.1	2163011	Orrella marina	strain: HZ20	Proteobacteria	Betaproteobacteria	RefSeq	Complete Genome	PRJNA449597	SAMN08912484
GCF_003065365.1	556054	Polynucleobacter difficilis	strain: AM-8B5	Proteobacteria	Betaproteobacteria	RefSeq	Complete Genome	PRJNA295639	SAMN04086706
GCF_003072465.1	1576550	Candidatus Kinetoplastibacterium sorsogonicusi	strain: MF-08	Proteobacteria	Betaproteobacteria	RefSeq	Complete Genome	PRJNA414463	SAMN07790522
GCF_003100395.1	1296669	Aquabacterium olei	strain: NBRC 110486	Proteobacteria	Betaproteobacteria	RefSeq	Complete Genome	PRJNA454549	SAMN09010100
GCF_003143515.1	945844	Massilia oculi	strain: CCUG 43427	Proteobacteria	Betaproteobacteria	RefSeq	Complete Genome	PRJNA470800	SAMN09104968
GCF_003286395.1	2211211	Paraburkholderia dokdonella	strain: DCT13	Proteobacteria	Betaproteobacteria	RefSeq	Complete Genome	PRJNA473399	SAMN09273370
GCF_003325475.1	2202141	Chromobacterium phragmitis	strain: IIBBL 112-1	Proteobacteria	Betaproteobacteria	RefSeq	Complete Genome	PRJNA471525	SAMN09210928
GCF_003330785.1	60548	Paraburkholderia graminis	strain: PHS1	Proteobacteria	Betaproteobacteria	RefSeq	Complete Genome	PRJNA417370	SAMN07985399
GCF_003330825.1	169427	Paraburkholderia terricola	strain: mHS1	Proteobacteria	Betaproteobacteria	RefSeq	Complete Genome	PRJNA417370	SAMN07985400
GCF_003339525.1	2268024	Ephemeroptericola cinctiostellae	strain: F02	Proteobacteria	Betaproteobacteria	RefSeq	Complete Genome	PRJNA480552	SAMN09640622
GCF_003345255.1	2184083	Pseudothauera hydrothermalis	strain: GD-2	Proteobacteria	Betaproteobacteria	RefSeq	Complete Genome	PRJNA464302	SAMN09080914
GCF_003351545.1	495	Neisseria elongata	strain: M15911	Proteobacteria	Betaproteobacteria	RefSeq	Complete Genome	PRJNA428178	SAMN09704973
GCF_003351565.1	486	Neisseria lactamica	strain: M17106	Proteobacteria	Betaproteobacteria	RefSeq	Complete Genome	PRJNA428178	SAMN09704838
GCF_003368325.1	1761016	Paraburkholderia caffeinilytica	strain: CF1	Proteobacteria	Betaproteobacteria	RefSeq	Complete Genome	PRJNA479521	SAMN09537319
GCF_003595305.1	1310165	Ralstonia pseudosolanacearum	strain: RS 476	Proteobacteria	Betaproteobacteria	RefSeq	Complete Genome	PRJNA388859	SAMN07187861
GCF_003609995.1	2494234	Sutterella megalosphaeroides	strain: 6FBBBH3	Proteobacteria	Betaproteobacteria	RefSeq	Complete Genome	PRJDB7182	SAMD00129657
GCF_003952345.1	2496266	Iodobacter ciconiae	strain: H11R3	Proteobacteria	Betaproteobacteria	RefSeq	Complete Genome	PRJNA509323	SAMN10578776
GCF_003955735.1	401471	Undibacterium parvum	strain: DSM 23061	Proteobacteria	Betaproteobacteria	RefSeq	Complete Genome	PRJNA509320	SAMN10578767
GCF_003966915.1	1553431	Mycoavidus cysteinexigens	strain: B1EB	Proteobacteria	Betaproteobacteria	RefSeq	Complete Genome	PRJDB5716	SAMD00079759
GCF_003967275.1	1914471	Sulfuritortus calidifontis	strain: J1A	Proteobacteria	Betaproteobacteria	RefSeq	Complete Genome	PRJDB7001	SAMD00126344
GCF_004008295.1	519	Bordetella parapertussis	strain: A005	Proteobacteria	Betaproteobacteria	RefSeq	Complete Genome	PRJNA287884	SAMN08016806
GCF_004008975.1	520	Bordetella pertussis	strain: H640	Proteobacteria	Betaproteobacteria	RefSeq	Complete Genome	PRJNA279196	SAMN08136977
GCF_004022565.1	2028345	Pusillimonas thiosulfatoxidans	strain: YE3	Proteobacteria	Betaproteobacteria	RefSeq	Complete Genome	PRJNA399218	SAMN07527258
GCF_004322755.1	321983	Pseudoduganella albidiflava	strain: DSM 17472	Proteobacteria	Betaproteobacteria	RefSeq	Complete Genome	PRJNA523294	SAMN10970106
GCF_004353865.1	47421	Hydrogenophaga pseudoflava	strain: DSM 1084	Proteobacteria	Betaproteobacteria	RefSeq	Complete Genome	PRJNA525691	SAMN11056680
GCF_004367745.1	863372	Herbaspirillum huttiense	strain: NFYY 53159	Proteobacteria	Betaproteobacteria	RefSeq	Complete Genome	PRJNA526970	SAMN11124440
GCF_004421005.1	321984	Pseudoduganella plicata	strain: DSM 17505	Proteobacteria	Betaproteobacteria	RefSeq	Complete Genome	PRJNA526365	SAMN11096935
GCF_004798725.1	381666	Cupriavidus necator H16	strain: H16	Proteobacteria	Betaproteobacteria	RefSeq	Complete Genome	PRJNA531660	SAMN11372030
GCF_005155025.1	1537400	Aquitalea aquatilis	strain: THG-DN7.12	Proteobacteria	Betaproteobacteria	RefSeq	Complete Genome	PRJNA534005	SAMN11475374
GCF_005221285.1	484	Neisseria flavescens	strain: ATCC 13120	Proteobacteria	Betaproteobacteria	RefSeq	Complete Genome	PRJNA533546	SAMN11461057
GCF_005221305.1	28449	Neisseria subflava	strain: ATCC 49275	Proteobacteria	Betaproteobacteria	RefSeq	Complete Genome	PRJNA533546	SAMN11461056
GCF_005280315.1	864828	Pseudoduganella umbonata	strain: DSMZ 26121	Proteobacteria	Betaproteobacteria	RefSeq	Complete Genome	PRJNA540070	SAMN11520691
GCF_005952805.1	392593	Inhella inkyongensis	strain: IMCC1713	Proteobacteria	Betaproteobacteria	RefSeq	Complete Genome	PRJNA544366	SAMN11834752
GCF_006337085.1	2584944	Sutterella faecalis	strain: KGMB03119	Proteobacteria	Betaproteobacteria	RefSeq	Complete Genome	PRJNA545582	SAMN11897248
GCF_006378125.1	964	Herbaspirillum seropedicae	strain: AU13965	Proteobacteria	Betaproteobacteria	RefSeq	Complete Genome	PRJNA508889	SAMN10532542
GCF_006517255.1	2590869	Janthinobacterium tructae	strain: SNU WT1	Proteobacteria	Betaproteobacteria	RefSeq	Complete Genome	PRJNA549366	SAMN12084176
GCF_006742785.1	1444684	Nitrosomonas stercoris	strain: KYUHI-S	Proteobacteria	Betaproteobacteria	RefSeq	Complete Genome	PRJDB8366	SAMD00173276
GCF_006770325.1	103855	Bordetella hinzii	strain: SV2	Proteobacteria	Betaproteobacteria	RefSeq	Complete Genome	PRJNA287884	SAMN07137594
GCF_006970865.1	2509614	Rhodoferax sediminis	strain: CHu59-6-5	Proteobacteria	Betaproteobacteria	RefSeq	Complete Genome	PRJNA517230	SAMN10822632
GCF_006974105.1	2527691	Rhodoferax aquaticus	strain: Gr-4	Proteobacteria	Betaproteobacteria	RefSeq	Complete Genome	PRJNA522675	SAMN10948632
GCF_007431345.1	2594795	Chitinimonas arctica	strain: R3-44	Proteobacteria	Betaproteobacteria	RefSeq	Complete Genome	PRJNA554229	SAMN12259023
GCF_008033135.1	682798	Chitinolyticbacter meiyuanensis	strain: SYBC-H1	Proteobacteria	Betaproteobacteria	RefSeq	Complete Genome	PRJNA551937	SAMN12169316
GCF_008119665.1	1940612	Pigmentiphaga aceris	strain: Mada1488	Proteobacteria	Betaproteobacteria	RefSeq	Complete Genome	PRJNA561098	SAMN12607274
GCF_008245125.1	217204	Achromobacter insolitus	strain: LCu2	Proteobacteria	Betaproteobacteria	RefSeq	Complete Genome	PRJNA527706	SAMN11158136
GCF_008274805.1	1735038	Oryzomicrobium terrae	strain: TPP412	Proteobacteria	Betaproteobacteria	RefSeq	Complete Genome	PRJNA384495	SAMN06840935
GCF_008275125.1	2605945	Chromobacterium paludis	strain: IIBBL 257-1	Proteobacteria	Betaproteobacteria	RefSeq	Complete Genome	PRJNA561765	SAMN12627961
GCF_008329925.1	639200	Sphaerotilus sulfidivorans	strain: D-507	Proteobacteria	Betaproteobacteria	RefSeq	Complete Genome	PRJNA520894	SAMN10871119
GCF_008330805.1	487	Neisseria meningitidis	strain: 11-7	Proteobacteria	Betaproteobacteria	RefSeq	Complete Genome	PRJNA386981	SAMN07137410
GCF_008801925.2	68895	Cupriavidus basilensis	strain: DSM 11853	Proteobacteria	Betaproteobacteria	RefSeq	Complete Genome	PRJNA563568	SAMN12697569
GCF_008805035.1	2528037	Eikenella exigua	strain: PXX	Proteobacteria	Betaproteobacteria	RefSeq	Complete Genome	PRJNA524080	SAMN10995776
GCF_008806995.1	492	Neisseria animalis	strain: ATCC 49930	Proteobacteria	Betaproteobacteria	RefSeq	Complete Genome	PRJNA486547	SAMN09853482
GCF_008807015.1	640030	Neisseria zalophi	strain: ATCC BAA-2455	Proteobacteria	Betaproteobacteria	RefSeq	Complete Genome	PRJNA486547	SAMN09853484
GCF_008807855.1	96344	Cupriavidus oxalaticus	strain: T2	Proteobacteria	Betaproteobacteria	RefSeq	Complete Genome	PRJNA488920	SAMN09945366
GCF_009586235.1	292	Burkholderia cepacia	strain: BC16	Proteobacteria	Betaproteobacteria	RefSeq	Complete Genome	PRJNA561256	SAMN12612766
GCF_009627355.1	35814	Bordetella holmesii	strain: H401	Proteobacteria	Betaproteobacteria	RefSeq	Complete Genome	PRJNA287884	SAMN12525349
GCF_009671065.1	2666100	Neisseria brasiliensis	strain: N.177.16	Proteobacteria	Betaproteobacteria	RefSeq	Complete Genome	PRJNA588397	SAMN13243042
GCF_009746125.1	2591109	Casimicrobium huifangae	strain: SJ-1	Proteobacteria	Betaproteobacteria	RefSeq	Complete Genome	PRJNA550220	SAMN12116251
GCF_009789595.1	871742	Pseudoduganella flava	strain: DSM 26639	Proteobacteria	Betaproteobacteria	RefSeq	Complete Genome	PRJNA594209	SAMN13508531
GCF_009789655.1	2571747	Paraburkholderia acidiphila	strain: 7Q-K02	Proteobacteria	Betaproteobacteria	RefSeq	Complete Genome	PRJNA534068	SAMN11476398
GCF_009789675.1	2571748	Paraburkholderia acidisoli	strain: DHF22	Proteobacteria	Betaproteobacteria	RefSeq	Complete Genome	PRJNA534071	SAMN11476409
GCF_009833965.1	2652177	Pelistega ratti	strain: NLN63	Proteobacteria	Betaproteobacteria	RefSeq	Complete Genome	PRJNA575707	SAMN12907758
GCF_009856625.1	519081	Aquitalea denitrificans	strain: 5YN1-3	Proteobacteria	Betaproteobacteria	RefSeq	Complete Genome	PRJNA598530	SAMN13707219
GCF_009906855.1	2697032	Xylophilus rhododendri	strain: KACC 21265	Proteobacteria	Betaproteobacteria	RefSeq	Complete Genome	PRJNA600143	SAMN13783577
GCF_009931375.1	337	Burkholderia glumae	strain: 257sh-1	Proteobacteria	Betaproteobacteria	RefSeq	Complete Genome	PRJNA521805	SAMN10913710
GCF_009936155.1	394935	Chromobacterium haemolyticum	strain: CH06-BL	Proteobacteria	Betaproteobacteria	RefSeq	Complete Genome	PRJDB7639	SAMD00149624
GCF_009937995.1	2675298	Sulfuriferula nivalis	strain: SGTM	Proteobacteria	Betaproteobacteria	RefSeq	Complete Genome	PRJDB8550	SAMD00179560
GCF_009938015.1	171865	Sulfuriferula plumbiphila	strain: Gro7	Proteobacteria	Betaproteobacteria	RefSeq	Complete Genome	PRJDB8550	SAMD00179561
GCF_009938305.1	1751046	Fluviibacter phosphoraccumulans	strain: ICHIAU1	Proteobacteria	Betaproteobacteria	RefSeq	Complete Genome	PRJDB9207	SAMD00201024
GCF_010983895.1	2016596	Nitrogeniibacter mangrovi	strain: M9-3-2	Proteobacteria	Betaproteobacteria	RefSeq	Complete Genome	PRJNA606142	SAMN14086252
GCF_011388215.1	2716225	Hydrogenophaga crocea	strain: BA0156	Proteobacteria	Betaproteobacteria	RefSeq	Complete Genome	PRJNA611009	SAMN14330252
GCF_011764585.1	2715678	Sulfurimicrobium lacus	strain: skT11	Proteobacteria	Betaproteobacteria	RefSeq	Complete Genome	PRJDB9431	SAMD00209865
GCF_012584515.1	37448	Polaromonas vacuolata	strain: KCTC 22033	Proteobacteria	Betaproteobacteria	RefSeq	Complete Genome	PRJNA616174	SAMN14483341
GCF_012849375.1	2728021	Duganella dendranthematis	strain: AF9R3	Proteobacteria	Betaproteobacteria	RefSeq	Complete Genome	PRJNA625823	SAMN14609719
GCF_012849555.1	2728020	Massilia forsythiae	strain: GN2-R2	Proteobacteria	Betaproteobacteria	RefSeq	Complete Genome	PRJNA625823	SAMN14609718
GCF_013003965.1	2732067	Usitatibacter rugosus	strain: 0125_3	Proteobacteria	Betaproteobacteria	RefSeq	Complete Genome	PRJNA629077	SAMN14766570
GCF_013003985.1	2732487	Usitatibacter palustris	strain: Swamp67	Proteobacteria	Betaproteobacteria	RefSeq	Complete Genome	PRJNA629077	SAMN14766794
GCF_013030075.1	485	Neisseria gonorrhoeae	strain: TUM19854	Proteobacteria	Betaproteobacteria	RefSeq	Complete Genome	PRJDB9563	SAMD00217348
GCF_013181415.1	416213	Ferrovum myxofaciens	isolate: S2.4	Proteobacteria	Betaproteobacteria	RefSeq	Complete Genome	PRJNA633240	SAMN14938300
GCF_013267375.1	32002	Achromobacter denitrificans	strain: FDAARGOS_788	Proteobacteria	Betaproteobacteria	RefSeq	Complete Genome	PRJNA231221	SAMN11056503
GCF_013284055.1	2739061	Deefgea piscis	strain: D17	Proteobacteria	Betaproteobacteria	RefSeq	Complete Genome	PRJNA634984	SAMN15014496
GCF_013307225.1	1743174	Polynucleobacter tropicus	strain: MWH-UH21B	Proteobacteria	Betaproteobacteria	RefSeq	Complete Genome	PRJNA295639	SAMN08941742
GCF_013307245.1	1743162	Polynucleobacter antarcticus	strain: LimPoW16	Proteobacteria	Betaproteobacteria	RefSeq	Complete Genome	PRJNA295639	SAMN08941735
GCF_013347325.1	82541	Cupriavidus gilardii	strain: FDAARGOS_639	Proteobacteria	Betaproteobacteria	RefSeq	Complete Genome	PRJNA231221	SAMN11056354
GCF_013363755.1	2743470	Acidovorax antarcticus	strain: 16-35-5	Proteobacteria	Betaproteobacteria	RefSeq	Complete Genome	PRJNA638482	SAMN15195941
GCF_013372045.1	29581	Janthinobacterium lividum	strain: EIF1	Proteobacteria	Betaproteobacteria	RefSeq	Complete Genome	PRJNA605963	SAMN14082727
GCF_013403565.1	2739434	Chitinibacter bivalviorum	strain: 2T18	Proteobacteria	Betaproteobacteria	RefSeq	Complete Genome	PRJNA635267	SAMN15030392
GCF_013423785.1	1737446	Chitinibacter fontanus	strain: STM-7	Proteobacteria	Betaproteobacteria	RefSeq	Complete Genome	PRJNA645016	SAMN15488471
GCF_014054725.1	153493	Conchiformibius steedae	strain: DSM 2580	Proteobacteria	Betaproteobacteria	RefSeq	Complete Genome	PRJNA647881	SAMN15603187
GCF_014054885.1	607711	Neisseria wadsworthii	strain: DSM 22245	Proteobacteria	Betaproteobacteria	RefSeq	Complete Genome	PRJNA647881	SAMN15603185
GCF_014054965.1	607712	Neisseria shayeganii	strain: DSM 22244	Proteobacteria	Betaproteobacteria	RefSeq	Complete Genome	PRJNA647881	SAMN15603183
GCF_014054985.1	505	Kingella oralis	strain: DSM 18271	Proteobacteria	Betaproteobacteria	RefSeq	Complete Genome	PRJNA647881	SAMN15603182
GCF_014055025.1	267212	Neisseria bacilliformis	strain: DSM 23338	Proteobacteria	Betaproteobacteria	RefSeq	Complete Genome	PRJNA647881	SAMN15603180
GCF_014171495.1	92647	Paraburkholderia tropica	strain: IAC135	Proteobacteria	Betaproteobacteria	RefSeq	Complete Genome	PRJNA607018	SAMN14119948
GCF_014297595.1	1815583	Neisseria musculi	strain: NW831	Proteobacteria	Betaproteobacteria	RefSeq	Complete Genome	PRJNA656535	SAMN15791842
GCF_014395975.1	1715720	Diaphorobacter ruginosibacter	strain: DSM 27467	Proteobacteria	Betaproteobacteria	RefSeq	Complete Genome	PRJNA658867	SAMN15892347
GCF_014489535.1	1288495	Diaphorobacter aerolatus	strain: KACC 16536	Proteobacteria	Betaproteobacteria	RefSeq	Complete Genome	PRJNA658866	SAMN15892346
GCF_014489595.1	1926868	Acidovorax monticola	strain: KACC 19171	Proteobacteria	Betaproteobacteria	RefSeq	Complete Genome	PRJNA658891	SAMN15892564
GCF_015476235.1	215580	Caldimonas thermodepolymerans	strain: DSM 15344	Proteobacteria	Betaproteobacteria	RefSeq	Complete Genome	PRJNA674774	SAMN16675030
GCF_015689335.1	2765360	Massilia antarctica	strain: P9640	Proteobacteria	Betaproteobacteria	RefSeq	Complete Genome	PRJNA675950	SAMN16742693
GCF_016027455.1	430531	Burkholderia humptydooensis	strain: FDAARGOS_899	Proteobacteria	Betaproteobacteria	RefSeq	Complete Genome	PRJNA231221	SAMN13450429
GCF_016027815.1	558537	Delftia lacustris	strain: FDAARGOS_890	Proteobacteria	Betaproteobacteria	RefSeq	Complete Genome	PRJNA231221	SAMN13450420
GCF_016028735.1	90244	Oligella ureolytica	strain: FDAARGOS_872	Proteobacteria	Betaproteobacteria	RefSeq	Complete Genome	PRJNA231221	SAMN13450402
GCF_016127755.1	152480	Burkholderia ambifaria	strain: FDAARGOS_1027	Proteobacteria	Betaproteobacteria	RefSeq	Complete Genome	PRJNA231221	SAMN16357196
GCF_016128195.1	311231	Paraburkholderia ginsengisoli	strain: FDAARGOS_1049	Proteobacteria	Betaproteobacteria	RefSeq	Complete Genome	PRJNA231221	SAMN16357218
GCF_016698705.1	28095	Burkholderia gladioli	strain: BBB-01	Proteobacteria	Betaproteobacteria	RefSeq	Complete Genome	PRJNA691633	SAMN17301201
GCF_016724805.1	40545	Sutterella wadsworthensis	strain: FDAARGOS_1159	Proteobacteria	Betaproteobacteria	RefSeq	Complete Genome	PRJNA231221	SAMN16357328
GCF_016728825.1	85698	Achromobacter xylosoxidans	strain: FDAARGOS_1091	Proteobacteria	Betaproteobacteria	RefSeq	Complete Genome	PRJNA231221	SAMN16357260
GCF_016858125.1	404405	Azospira restricta	strain: DSM 18626	Proteobacteria	Betaproteobacteria	RefSeq	Complete Genome	PRJNA676164	SAMN16756644
GCF_016890085.1	536	Chromobacterium violaceum	strain: FDAARGOS_1273	Proteobacteria	Betaproteobacteria	RefSeq	Complete Genome	PRJNA231221	SAMN16357415
GCF_016894345.1	2809020	Paralysiella testudinis	strain: 26B	Proteobacteria	Betaproteobacteria	RefSeq	Complete Genome	PRJNA698996	SAMN17764326
GCF_017161445.1	2811415	Niveibacterium microcysteis	strain: HC41	Proteobacteria	Betaproteobacteria	RefSeq	Complete Genome	PRJNA528166	SAMN11158593
GCF_017309585.1	2815343	Nitrogeniibacter aestuarii	strain: H1-1-2A	Proteobacteria	Betaproteobacteria	RefSeq	Complete Genome	PRJNA705560	SAMN18092149
GCF_017498525.1	2816950	Ottowia testudinis	strain: 27C	Proteobacteria	Betaproteobacteria	RefSeq	Complete Genome	PRJNA707152	SAMN18175754
GCF_017753665.1	490	Neisseria sicca	strain: NS20201025	Proteobacteria	Betaproteobacteria	RefSeq	Complete Genome	PRJNA714501	SAMN18451419
GCF_017894365.1	76115	Aromatoleum bremense	strain: PbN1	Proteobacteria	Betaproteobacteria	RefSeq	Complete Genome	PRJNA645050	SAMN15489427
GCF_017894385.1	76116	Aromatoleum petrolei	strain: ToN1	Proteobacteria	Betaproteobacteria	RefSeq	Complete Genome	PRJNA645075	SAMN15491725
GCF_018064205.1	225991	Comamonas aquatica	strain: NEB418	Proteobacteria	Betaproteobacteria	RefSeq	Complete Genome	PRJNA622823	SAMN18676188
GCF_018243215.1	28097	Ralstonia syzygii	strain: LLRS-1	Proteobacteria	Betaproteobacteria	RefSeq	Complete Genome	PRJNA594455	SAMN13518540
GCF_018324385.1	1682490	Ferrigenium kumadai	strain: An22	Proteobacteria	Betaproteobacteria	RefSeq	Complete Genome	PRJDB7995	SAMD00161215
GCF_018685455.1	2527775	Polynucleobacter paneuropaeus	strain: AP-RePozz9-10-D2	Proteobacteria	Betaproteobacteria	RefSeq	Complete Genome	PRJNA295639	SAMN08383917
GCF_018687595.1	1855895	Polynucleobacter paludilacus	strain: MWH-Mekk-C3	Proteobacteria	Betaproteobacteria	RefSeq	Complete Genome	PRJNA295639	SAMN04076521
GCF_018688255.1	2081042	Polynucleobacter corsicus	strain: AP-Melu-1000-A1	Proteobacteria	Betaproteobacteria	RefSeq	Complete Genome	PRJNA295639	SAMN08383914
GCF_018802605.1	1225769	Paludibacterium paludis	strain: BCRC 80514	Proteobacteria	Betaproteobacteria	RefSeq	Complete Genome	PRJNA695072	SAMN17600830
GCF_018802645.1	400061	Paludibacterium yongneupense	strain: BCRC 80531	Proteobacteria	Betaproteobacteria	RefSeq	Complete Genome	PRJNA695071	SAMN17600800
GCF_018905915.1	2785627	Azospira inquinata	strain: Azo-3	Proteobacteria	Betaproteobacteria	RefSeq	Complete Genome	PRJNA675128	SAMN16690065
GCF_019186805.1	2796366	Comamonas fluminis	strain: CJ34	Proteobacteria	Betaproteobacteria	RefSeq	Complete Genome	PRJNA685299	SAMN17081982
GCF_019343455.1	2582914	Alcaligenes ammonioxydans	strain: HO-1	Proteobacteria	Betaproteobacteria	RefSeq	Complete Genome	PRJNA543690	SAMN11775092
GCF_019428685.1	2861782	Paraburkholderia edwinii	strain: Pe01	Proteobacteria	Betaproteobacteria	RefSeq	Complete Genome	PRJNA748774	SAMN20344524
GCF_019602855.1	248026	Cupriavidus pinatubonensis	strain: HN-2	Proteobacteria	Betaproteobacteria	RefSeq	Complete Genome	PRJNA752476	SAMN20599101
GCF_019665765.1	2865840	Deefgea tanakiae	strain: D25	Proteobacteria	Betaproteobacteria	RefSeq	Complete Genome	PRJNA753680	SAMN20703557
GCF_019703875.1	2778876	Methyloradius palustris	strain: Zm11	Proteobacteria	Betaproteobacteria	RefSeq	Complete Genome	PRJDB10664	SAMD00252853
GCF_020080045.1	379895	Comamonas odontotermitis	strain: WLL	Proteobacteria	Betaproteobacteria	RefSeq	Complete Genome	PRJNA762695	SAMN21401359
GCF_020162115.1	307486	Tepidimonas taiwanensis	strain: LMG 22826	Proteobacteria	Betaproteobacteria	RefSeq	Complete Genome	PRJNA764859	SAMN21531155
GCF_020162295.1	1120981	Alysiella filiformis DSM 16848	strain: DSM 16848	Proteobacteria	Betaproteobacteria	RefSeq	Complete Genome	PRJNA687213	SAMN17137619
GCF_020510525.1	138118	Quatrionicoccus australiensis	strain: D9	Proteobacteria	Betaproteobacteria	RefSeq	Complete Genome	PRJNA727717	SAMN19030605
GCF_020510565.1	76259	Ferribacterium limneticum	strain: 77	Proteobacteria	Betaproteobacteria	RefSeq	Complete Genome	PRJNA727717	SAMN19030603
GCF_020541305.1	1177211	Candidatus Vallotia cooleyia	isolate: 19-005_Vallotia	Proteobacteria	Betaproteobacteria	RefSeq	Complete Genome	PRJNA589259	SAMN13279436
GCF_020541325.1	2018052	Candidatus Vallotia lariciata	isolate: Ad13-081_Vallotia	Proteobacteria	Betaproteobacteria	RefSeq	Complete Genome	PRJNA590191	SAMN13320560
GCF_020544465.1	1778675	Chromobacterium rhizoryzae	strain: 32279	Proteobacteria	Betaproteobacteria	RefSeq	Complete Genome	PRJNA683808	SAMN17038028
GCF_020885575.1	311230	Paraburkholderia terrae	strain: KU-64	Proteobacteria	Betaproteobacteria	RefSeq	Complete Genome	PRJDB11943	SAMD00391168
GCF_020886175.1	363952	Comamonas thiooxydans	strain: NR4028	Proteobacteria	Betaproteobacteria	RefSeq	Complete Genome	PRJDB12422	SAMD00411011
GCF_021049305.1	36863	Ideonella dechloratans	strain: CCUG 30977	Proteobacteria	Betaproteobacteria	RefSeq	Complete Genome	PRJNA305687	SAMN23421340
GCF_021173085.1	2842456	Ralstonia wenshanensis	strain: 56D2	Proteobacteria	Betaproteobacteria	RefSeq	Complete Genome	PRJNA735438	SAMN19582131
GCF_021249385.1	1267217	Melaminivora jejuensis	strain: KACC 19629	Proteobacteria	Betaproteobacteria	RefSeq	Complete Genome	PRJNA789031	SAMN24045431
GCF_021654335.1	2764705	Sideroxyarcus emersonii	strain: MIZ01	Proteobacteria	Betaproteobacteria	RefSeq	Complete Genome	PRJDB10411	SAMD00242818
GCF_022354425.1	2917790	Wielerella bovis	strain: 08LB461	Proteobacteria	Betaproteobacteria	RefSeq	Complete Genome	PRJNA805177	SAMN25829761
GCF_022493915.1	80869	Acidovorax citrulli	strain: NWB SC196	Proteobacteria	Betaproteobacteria	RefSeq	Complete Genome	PRJNA557790	SAMN12418601
GCF_022749495.1	997348	Neisseria macacae ATCC 33926	strain: ATCC 33926	Proteobacteria	Betaproteobacteria	RefSeq	Complete Genome	PRJNA815950	SAMN26652324
GCF_022749515.1	1056807	Morococcus cerebrosus	strain: CIP 81.93	Proteobacteria	Betaproteobacteria	RefSeq	Complete Genome	PRJNA815939	SAMN26652321
GCF_022811525.1	2782176	Orrella daihaiensis	strain: f23	Proteobacteria	Betaproteobacteria	RefSeq	Complete Genome	PRJNA648497	SAMN16561532
GCF_022870845.1	252130	Uruburuella suis	strain: 1258/02	Proteobacteria	Betaproteobacteria	RefSeq	Complete Genome	PRJNA788950	SAMN24043415
GCF_022870865.1	1282863	Uruburuella testudinis	strain: CCUG 63373m	Proteobacteria	Betaproteobacteria	RefSeq	Complete Genome	PRJNA788950	SAMN24043414
GCF_022870885.1	1931275	Neisseria dumasiana	strain: LMG 30012	Proteobacteria	Betaproteobacteria	RefSeq	Complete Genome	PRJNA788950	SAMN24043413
GCF_022870905.1	1470200	Neisseria arctica	strain: KH1503	Proteobacteria	Betaproteobacteria	RefSeq	Complete Genome	PRJNA788950	SAMN24043412
GCF_022870945.1	61	Vitreoscilla stercoraria	strain: SAG 1488-6	Proteobacteria	Betaproteobacteria	RefSeq	Complete Genome	PRJNA788950	SAMN24043410
GCF_022879615.1	1071679	Caballeronia grimmiae	strain: Lep1A1	Proteobacteria	Betaproteobacteria	RefSeq	Complete Genome	PRJNA765207	SAMN21547026
GCF_022879815.1	871203	Caballeronia zhejiangensis	strain: A33_M4_a	Proteobacteria	Betaproteobacteria	RefSeq	Complete Genome	PRJNA765207	SAMN21547024
GCF_023573145.1	391953	Aquincola tertiaricarbonis	strain: RN12	Proteobacteria	Betaproteobacteria	RefSeq	Complete Genome	PRJNA825766	SAMN27545081
GCF_024704525.1	2508289	Pandoraea commovens	strain: LB-19-202-79	Proteobacteria	Betaproteobacteria	RefSeq	Complete Genome	PRJNA849608	SAMN30015177
GCF_026013905.1	376175	Schlegelella aquatica	strain: LMG 23380	Proteobacteria	Betaproteobacteria	RefSeq	Complete Genome	PRJNA895355	SAMN31501615
GCF_026210475.1	2608999	Cupriavidus cauae	strain: PHS1	Proteobacteria	Betaproteobacteria	RefSeq	Complete Genome	PRJNA749683	SAMN20397041
GCF_027118995.1	933080	Oxalobacter vibrioformis	strain: WoOx3	Proteobacteria	Betaproteobacteria	RefSeq	Complete Genome	PRJNA841018	SAMN28572144
GCF_027557445.1	2980099	Paenalcaligenes faecalis	strain: YLCF04	Proteobacteria	Betaproteobacteria	RefSeq	Complete Genome	PRJNA882597	SAMN30943086
GCF_028473685.1	420952	Paraburkholderia bryophila	strain: CA002	Proteobacteria	Betaproteobacteria	RefSeq	Complete Genome	PRJNA846155	SAMN28869333
GCF_028596105.1	80878	Acidovorax temperans	strain: LMJ	Proteobacteria	Betaproteobacteria	RefSeq	Complete Genome	PRJNA930884	SAMN33025486
GCF_028868935.1	29575	Taylorella equigenitalis	strain: MCE9	Proteobacteria	Betaproteobacteria	RefSeq	Complete Genome	PRJNA385665	SAMN19595043
GCF_029028125.1	34070	Telluria chitinolytica	strain: ACM 3522	Proteobacteria	Betaproteobacteria	RefSeq	Complete Genome	PRJNA938762	SAMN33443759
GCF_900089455.2	1851544	Orrella dioscoreae	isolate: Orrdi1	Proteobacteria	Betaproteobacteria	RefSeq	Complete Genome	PRJEB13663	SAMEA4026966
GCF_900096765.1	576610	Polynucleobacter necessarius	isolate: PPGSP1	Proteobacteria	Betaproteobacteria	RefSeq	Complete Genome	PRJEB15088	SAMEA4378219
GCF_900130075.1	1809410	Herminiimonas arsenitoxidans	strain: AS8	Proteobacteria	Betaproteobacteria	RefSeq	Complete Genome	PRJEB17872	SAMEA4545685
GCF_900187105.1	539	Eikenella corrodens	strain: NCTC10596	Proteobacteria	Betaproteobacteria	RefSeq	Complete Genome	PRJEB6403	SAMEA4412678
GCF_900187205.1	93222	Pandoraea sputorum	strain: NCTC13161	Proteobacteria	Betaproteobacteria	RefSeq	Complete Genome	PRJEB6403	SAMEA4530655
GCF_900187305.1	326523	Neisseria zoodegmatis	strain: NCTC12230	Proteobacteria	Betaproteobacteria	RefSeq	Complete Genome	PRJEB6403	SAMEA4504057
GCF_900475315.1	483	Neisseria cinerea	strain: NCTC10294	Proteobacteria	Betaproteobacteria	RefSeq	Complete Genome	PRJEB6403	SAMEA3714889
GCF_900636675.1	217203	Achromobacter spanius	strain: NCTC13519	Proteobacteria	Betaproteobacteria	RefSeq	Complete Genome	PRJEB6403	SAMEA3724092
GCF_900636765.1	493	Neisseria canis	strain: NCTC10296	Proteobacteria	Betaproteobacteria	RefSeq	Complete Genome	PRJEB6403	SAMEA3871785
GCF_900636925.1	518	Bordetella bronchiseptica	strain: NCTC10543	Proteobacteria	Betaproteobacteria	RefSeq	Complete Genome	PRJEB6403	SAMEA3893452
GCF_900637555.1	47671	Lautropia mirabilis	strain: NCTC12852	Proteobacteria	Betaproteobacteria	RefSeq	Complete Genome	PRJEB6403	SAMEA4504063
GCF_900638345.1	326522	Neisseria animaloris	strain: NCTC12227	Proteobacteria	Betaproteobacteria	RefSeq	Complete Genome	PRJEB6403	SAMEA104210758
GCF_900638685.1	28091	Neisseria weaveri	strain: NCTC12742	Proteobacteria	Betaproteobacteria	RefSeq	Complete Genome	PRJEB6403	SAMEA104338429
GCF_902459535.1	2604047	Paraburkholderia dioscoreae	strain: Msb3	Proteobacteria	Betaproteobacteria	RefSeq	Complete Genome	PRJEB33427	SAMEA5871251
GCF_902813185.1	311182	Denitratisoma oestradiolicum	strain: DSM 16959	Proteobacteria	Betaproteobacteria	RefSeq	Complete Genome	PRJEB37013	SAMEA6601835
GCF_910593725.1	1177213	Candidatus Vallotia tarda	isolate: MYVALT	Proteobacteria	Betaproteobacteria	RefSeq	Complete Genome	PRJEB40648	SAMEA8918936
GCF_918378365.1	453162	Candidatus Nitrotoga arctica	isolate: 6680	Proteobacteria	Betaproteobacteria	RefSeq	Complete Genome	PRJEB48217	SAMEA10456467
GCF_928721995.1	1852381	Duodenibacillus massiliensis	isolate: min17_bin56	Proteobacteria	Betaproteobacteria	RefSeq	Complete Genome	PRJEB50473	SAMEA12751975
GCF_024818055.1	1343077	Candidatus Nasuia deltocephalinicola	OIPI	Proteobacteria	Betaproteobacteria	-	Complete Genome	PRJNA224116	SAMN26686302
GCF_024818075.1	1343077	Candidatus Nasuia deltocephalinicola	OIMY	Proteobacteria	Betaproteobacteria	-	Complete Genome	PRJNA224116	SAMN26686299
GCF_024818155.1	1343077	Candidatus Nasuia deltocephalinicola	MIMY	Proteobacteria	Betaproteobacteria	-	Complete Genome	PRJNA224116	SAMN26686298
GCF_024818175.1	1343077	Candidatus Nasuia deltocephalinicola	MICO	Proteobacteria	Betaproteobacteria	-	Complete Genome	PRJNA224116	SAMN26686294
GCF_024818335.1	1343077	Candidatus Nasuia deltocephalinicola	KISC	Proteobacteria	Betaproteobacteria	-	Complete Genome	PRJNA224116	SAMN26686304
GCF_024820055.1	1343077	Candidatus Nasuia deltocephalinicola	KIDO	Proteobacteria	Betaproteobacteria	-	Complete Genome	PRJNA224116	SAMN26686295
GCF_024820075.1	1343077	Candidatus Nasuia deltocephalinicola	KICL	Proteobacteria	Betaproteobacteria	-	Complete Genome	PRJNA224116	SAMN26686291
GCF_024820115.1	1343077	Candidatus Nasuia deltocephalinicola	HIMY	Proteobacteria	Betaproteobacteria	-	Complete Genome	PRJNA224116	SAMN26686296
GCF_024820135.1	1343077	Candidatus Nasuia deltocephalinicola	HICO	Proteobacteria	Betaproteobacteria	-	Complete Genome	PRJNA224116	SAMN26686293
GCF_024820155.1	1343077	Candidatus Nasuia deltocephalinicola	EMBR	Proteobacteria	Betaproteobacteria	-	Complete Genome	PRJNA224116	SAMN26686288
GCA_000442605.1	1343077	Candidatus Nasuia deltocephalinicola	ALF	Proteobacteria	Betaproteobacteria	-	Complete Genome	PRJNA206993	SAMN02641653
GCA_002290365.1	1343077	Candidatus Nasuia deltocephalinicola	ENCA	Proteobacteria	Betaproteobacteria	-	Complete Genome	PRJNA385869	SAMN06919537
GCA_000147015.1	871271	Candidatus Zinderia insecticola	CARI	Proteobacteria	Betaproteobacteria	-	Complete Genome	PRJNA51243	SAMN02604227
GCA_003391315.1		Candidatus Vidania fulgoroideae	OLIH	Proteobacteria	Betaproteobacteria	-	Complete Genome	PRJNA439326	SAMN08744567
GCA_028856065.1		Candidatus Vidania fulgoroideae	OPOL1	Proteobacteria	Betaproteobacteria	-	Complete Genome	PRJNA896244	SAMN31357391
GCA_028748845.1		Candidatus Vidania fulgoroideae	OFIL1	Proteobacteria	Betaproteobacteria	-	Complete Genome	PRJNA896244	SAMN31357389
GCA_017348975.1		Candidatus Vidania fulgoroideae	RANSCY	Proteobacteria	Betaproteobacteria	-	Complete Genome	PRJNA685971	SAMN17767152
GCA_022985575.1		Candidatus Vidania fulgoroideae	PYRCLA	Proteobacteria	Betaproteobacteria	-	Complete Genome	PRJNA821197	SAMN27059364
GCA_022985595.1		Candidatus Vidania fulgoroideae	PYRLAN	Proteobacteria	Betaproteobacteria	-	Complete Genome	PRJNA821037	SAMN27035982
GCA_022985535.1		Candidatus Vidania fulgoroideae	PYRVIR	Proteobacteria	Betaproteobacteria	-	Complete Genome	PRJNA821196	SAMN27059362
GCA_017348935.1		Candidatus Vidania fulgoroideae	CALKRU	Proteobacteria	Betaproteobacteria	-	Complete Genome	PRJNA685970	SAMN17767150
GCA_017348955.1		Candidatus Vidania fulgoroideae	DICMUL	Proteobacteria	Betaproteobacteria	-	Complete Genome	PRJNA685967	SAMN17767148
Un pub see Supple s6-7		Candidatus Vidania fulgoroideae	VFZOPTEN	Proteobacteria	Betaproteobacteria	-	Un pub see Supple S6-7
Un pub see Supple s6-7		Candidatus Vidania fulgoroideae	VFTRYOCC	Proteobacteria	Betaproteobacteria	-	Un pub see Supple S6-7
Un pub see Supple s6-7		Candidatus Vidania fulgoroideae	VFTETHEX1	Proteobacteria	Betaproteobacteria	-	Un pub see Supple S6-7
Un pub see Supple s6-7		Candidatus Vidania fulgoroideae	VFSCODIS	Proteobacteria	Betaproteobacteria	-	Un pub see Supple S6-7
Un pub see Supple s6-7		Candidatus Vidania fulgoroideae	VFPENVAR	Proteobacteria	Betaproteobacteria	-	Un pub see Supple S6-7
Un pub see Supple s6-7		Candidatus Vidania fulgoroideae	VFPENROR - 16S Ribosomal RNA	Proteobacteria	Betaproteobacteria	-	Un pub see Supple S6-7
Un pub see Supple s6-7		Candidatus Vidania fulgoroideae	VFPARPLA	Proteobacteria	Betaproteobacteria	-	Un pub see Supple S6-7
Un pub see Supple s6-7		Candidatus Vidania fulgoroideae	VFOMMLON	Proteobacteria	Betaproteobacteria	-	Un pub see Supple S6-7
Un pub see Supple s6-7		Candidatus Vidania fulgoroideae	VFLIBAN	Proteobacteria	Betaproteobacteria	-	Un pub see Supple S6-7
Un pub see Supple s6-7		Candidatus Vidania fulgoroideae	VFKELRIB	Proteobacteria	Betaproteobacteria	-	Un pub see Supple S6-7
Un pub see Supple s6-7		Candidatus Vidania fulgoroideae	VFISSCOL1	Proteobacteria	Betaproteobacteria	-	Un pub see Supple S6-7
Un pub see Supple s6-7		Candidatus Vidania fulgoroideae	VFHYALUT	Proteobacteria	Betaproteobacteria	-	Un pub see Supple S6-7
Un pub see Supple s6-7		Candidatus Vidania fulgoroideae	VFCIXPIL	Proteobacteria	Betaproteobacteria	-	Un pub see Supple S6-7
Un pub see Supple s6-7		Candidatus Vidania fulgoroideae	VFCIXIUS	Proteobacteria	Betaproteobacteria	-	Un pub see Supple S6-7
Un pub see Supple s6-7		Candidatus Vidania fulgoroideae	VFCALBON2	Proteobacteria	Betaproteobacteria	-	Un pub see Supple S6-7
Un pub see Supple s6-7		Candidatus Vidania fulgoroideae	VFASICLA	Proteobacteria	Betaproteobacteria	-	Un pub see Supple S6-7
Un pub see Supple s6-7		Candidatus Vidania fulgoroideae	VFAKOQUE	Proteobacteria	Betaproteobacteria	-	Un pub see Supple S6-7
Un pub see Supple s6-7		Candidatus Vidania fulgoroideae	VFAGAHAV	Proteobacteria	Betaproteobacteria	-	Un pub see Supple S6-7
Un pub see Supple s6-7		Candidatus Vidania fulgoroideae	TSHDEC	Proteobacteria	Betaproteobacteria	-	Un pub see Supple S6-7
Un pub see Supple s6-7		Candidatus Vidania fulgoroideae	PARIOC	Proteobacteria	Betaproteobacteria	-	Un pub see Supple S6-7
Un pub see Supple s6-7		Candidatus Vidania fulgoroideae	MYCCUN	Proteobacteria	Betaproteobacteria	-	Un pub see Supple S6-7
Un pub see Supple s6-7		Candidatus Vidania fulgoroideae	MEEALB	Proteobacteria	Betaproteobacteria	-	Un pub see Supple S6-7
GCA_009805595.3		Candidatus Tremblaya phenacola	PSOL	Proteobacteria	Betaproteobacteria	-	Complete Genome	PRJNA550279	SAMN12169093
GCA_000220965.1		Candidatus Tremblaya princeps	PCVAL	Proteobacteria	Betaproteobacteria	-	Complete Genome	PRJNA68831	SAMN02604250
GCA_000219195.1		Candidatus Tremblaya princeps	PCIT	Proteobacteria	Betaproteobacteria	-	Complete Genome	PRJNA53211	SAMN02604228
GCA_900010165.1		Candidatus Tremblaya princeps	TPTER1	Proteobacteria	Betaproteobacteria	-	Complete Genome	PRJEB12071	SAMEA3723485
GCA_900014395.1		Candidatus Tremblaya princeps	TPPMAR1	Proteobacteria	Betaproteobacteria	-	Complete Genome	PRJEB12069	SAMEA3723486
GCA_900010175.1		Candidatus Tremblaya princeps	TPPLON1	Proteobacteria	Betaproteobacteria	-	Complete Genome	PRJEB12068	SAMEA3723484
GCA_900019315.1		Candidatus Tremblaya princeps	TPMHIR1	Proteobacteria	Betaproteobacteria	-	Complete Genome	PRJEB12066	SAMEA3723482
GCA_900012655.1		Candidatus Tremblaya princeps	TPFVIR	Proteobacteria	Betaproteobacteria	-	Complete Genome	PRJEB12067	SAMEA3723483
GCA_000412755.1		Candidatus Tremblaya phenacola	PAVE	Proteobacteria	Betaproteobacteria	-	Complete Genome	PRJNA182905	SAMN02604242
GCF_002284975.1	857335	Candidatus Dactylopiibacterium carminicum	NFDCM	Proteobacteria	Betaproteobacteria	-	WGS	PRJNA224116	SAMN07349605
GCF_002284935.1	857335	Candidatus Dactylopiibacterium carminicum	NFDO	Proteobacteria	Betaproteobacteria	-	WGS	PRJNA224116	SAMN07349606
GCF_014736495.1	857335	Candidatus Dactylopiibacterium carminicum	END1	Proteobacteria	Betaproteobacteria	-	WGS	PRJNA224116	SAMN05607942
GCA_013463555.1	669502	Candidatus Profftella armatura	JRPAMB3	Proteobacteria	Betaproteobacteria	-	Complete Genome	PRJNA544530	SAMN12136777
GCA_001278785.1	669502	Candidatus Profftella armatura	YCPA	Proteobacteria	Betaproteobacteria	-	Complete Genome	PRJNA292590	SAMN03999420
GCA_016593155.1	669502	Candidatus Profftella armatura	DCO	Proteobacteria	Betaproteobacteria	-	Complete Genome	PRJDB8959	SAMD00192928
GCF_000441555.1	669502	Candidatus Profftella armatura	-	Proteobacteria	Betaproteobacteria		Complete Genome	PRJNA224116	SAMN02603760
